# Supplementary material for: Distinct Patterns of Smooth Muscle Phenotypic Modulation in Thoracic and Abdominal Aortic Aneurysms
Source: J Cardiovasc Dev Dis. 2024 Nov 1;11(11):349. doi: 10.3390/jcdd11110349 (PMC11594343; doi:10.3390/jcdd11110349)
Supplement: Supplementary file 1 [file jcdd-11-00349-s001.zip]

Archive with 2 entries (2 files):
- jcdd-3205829 supplemtary figures.pdf
- jcdd-3205829-supplementary proofed.csv
