# Supplementary material for: Distinct Patterns of Smooth Muscle Phenotypic Modulation in Thoracic and Abdominal Aortic Aneurysms
Source: J Cardiovasc Dev Dis. 2024 Nov 1;11(11):349. doi: 10.3390/jcdd11110349 (PMC11594343; doi:10.3390/jcdd11110349)
Supplement: Supplementary file 1 [file jcdd-11-00349-s001.zip › jcdd-3205829-supplementary proofed.csv]

Gene	p_val	avg_logFC	Condition	Percentage of cell in condition expressing given gene	Percentage of cell not in condition expressing given gene	p_val_adj	gene
Cd74	2.54E-133	0.935812939	AAA	0.583	0.137	4.82E-129	Cd74
H2-Aa	7.67E-129	0.658859544	AAA	0.452	0.073	1.46E-124	H2-Aa
Fcer1g	2.14E-127	0.360508903	AAA	0.326	0.031	4.07E-123	Fcer1g
H2-Ab1	1.48E-126	0.690967014	AAA	0.512	0.102	2.82E-122	H2-Ab1
Tyrobp	1.21E-118	0.36949725	AAA	0.313	0.031	2.30E-114	Tyrobp
Acta2	2.04E-117	0.929932914	AAA	1	1	3.87E-113	Acta2
Tagln	6.27E-117	0.905362506	AAA	1	1	1.19E-112	Tagln
H2-Eb1	9.94E-115	0.615616152	AAA	0.443	0.08	1.89E-110	H2-Eb1
Vim	1.05E-114	0.628214192	AAA	1	0.999	2.00E-110	Vim
Actb	3.36E-114	0.772355268	AAA	1	0.999	6.40E-110	Actb
Igfbp7	3.67E-111	0.74036642	AAA	0.998	0.999	6.97E-107	Igfbp7
Malat1	1.54E-110	1.020694177	AAA	0.989	0.999	2.93E-106	Malat1
Tmsb4x	1.81E-108	0.904934971	AAA	1	1	3.44E-104	Tmsb4x
Ctss	3.17E-105	0.31072026	AAA	0.266	0.024	6.03E-101	Ctss
mt-Co3	1.48E-103	0.768663732	AAA	1	1	2.82E-99	mt-Co3
Lgals1	1.76E-103	0.571863283	AAA	0.996	0.998	3.34E-99	Lgals1
mt-Atp6	3.21E-102	0.824609825	AAA	1	1	6.11E-98	mt-Atp6
Actg1	1.74E-101	0.524805561	AAA	1	0.997	3.32E-97	Actg1
mt-Co2	8.88E-101	0.684614578	AAA	1	1	1.69E-96	mt-Co2
Tpm2	4.24E-99	0.695511093	AAA	1	0.995	8.06E-95	Tpm2
mt-Cytb	5.82E-99	0.700494815	AAA	1	1	1.11E-94	mt-Cytb
Myl6	2.47E-98	0.694151049	AAA	1	1	4.69E-94	Myl6
Rpl13	2.63E-98	0.468877137	AAA	1	0.999	5.01E-94	Rpl13
mt-Co1	1.59E-97	0.710171566	AAA	1	1	3.02E-93	mt-Co1
Sparc	1.03E-96	0.631218503	AAA	1	0.999	1.96E-92	Sparc
Ppia	3.40E-96	0.463389924	AAA	1	0.998	6.46E-92	Ppia
Ubb	1.47E-95	0.720388818	AAA	0.991	0.997	2.79E-91	Ubb
Rplp0	2.29E-95	0.441459559	AAA	1	0.997	4.35E-91	Rplp0
Rpl41	1.41E-94	0.647178459	AAA	1	0.999	2.67E-90	Rpl41
Dstn	2.36E-92	0.590081146	AAA	1	0.995	4.48E-88	Dstn
Eef1a1	5.33E-91	0.465938141	AAA	1	0.999	1.01E-86	Eef1a1
Hspb1	2.48E-90	1.060626087	AAA	0.987	0.984	4.71E-86	Hspb1
Myl9	2.55E-87	0.675078547	AAA	1	0.966	4.84E-83	Myl9
Eif1	1.31E-85	0.418598002	AAA	1	0.998	2.49E-81	Eif1
Serf2	1.85E-84	0.433956494	AAA	1	0.997	3.53E-80	Serf2
Tpt1	1.35E-83	0.416690467	AAA	1	0.998	2.57E-79	Tpt1
mt-Nd4	1.36E-83	0.502892011	AAA	0.998	1	2.58E-79	mt-Nd4
Fth1	9.92E-83	0.648750465	AAA	0.998	1	1.89E-78	Fth1
Rplp1	1.23E-81	0.388512529	AAA	1	0.999	2.35E-77	Rplp1
Rps2	1.06E-79	0.381024759	AAA	0.998	0.998	2.01E-75	Rps2
Bgn	1.41E-79	0.523740818	AAA	0.998	0.999	2.67E-75	Bgn
Lyz2	1.32E-76	0.50845922	AAA	0.508	0.146	2.51E-72	Lyz2
Rgs5	6.67E-76	0.69587253	AAA	0.947	0.446	1.27E-71	Rgs5
Flna	1.22E-75	0.466644965	AAA	0.996	0.975	2.32E-71	Flna
Rpl18a	2.26E-75	0.371459976	AAA	0.998	0.998	4.29E-71	Rpl18a
Col3a1	2.77E-75	0.637276432	AAA	0.982	0.979	5.26E-71	Col3a1
Rpl19	2.58E-74	0.326911735	AAA	1	0.998	4.90E-70	Rpl19
Rps3a1	3.58E-71	0.314922733	AAA	1	0.999	6.80E-67	Rps3a1
Cxcl2	7.14E-71	0.62625944	AAA	0.435	0.115	1.36E-66	Cxcl2
Zfos1	1.19E-70	0.516001864	AAA	0.435	0.12	2.27E-66	Zfos1
Rps19	4.77E-70	0.370254769	AAA	0.996	0.997	9.07E-66	Rps19
Rpl9	5.84E-69	0.297115501	AAA	1	0.998	1.11E-64	Rpl9
Fn1	9.60E-69	0.764337253	AAA	0.962	0.835	1.82E-64	Fn1
Rps24	1.53E-68	0.338705439	AAA	1	0.999	2.91E-64	Rps24
C1qb	3.36E-68	0.341311399	AAA	0.33	0.068	6.38E-64	C1qb
Tceb2	1.20E-67	0.671063661	AAA	0.572	0.193	2.28E-63	Tceb2
Myh11	1.67E-67	0.469516054	AAA	0.996	0.955	3.17E-63	Myh11
Rpl8	1.97E-67	0.263632035	AAA	0.998	0.999	3.75E-63	Rpl8
Rpl23	3.64E-67	0.293542427	AAA	1	1	6.92E-63	Rpl23
Csrp1	2.23E-66	0.556083137	AAA	0.996	0.97	4.24E-62	Csrp1
Gm10076	2.30E-66	0.680960249	AAA	0.885	0.476	4.37E-62	Gm10076
Gm8730	2.31E-66	0.658580053	AAA	0.568	0.191	4.39E-62	Gm8730
Rpl23a-ps3	4.69E-66	0.756436439	AAA	0.574	0.198	8.92E-62	Rpl23a-ps3
Gm9843	1.30E-65	0.724788621	AAA	0.572	0.197	2.47E-61	Gm9843
Shfm1	4.98E-65	0.669051948	AAA	0.565	0.195	9.46E-61	Shfm1
Ptrf	7.30E-65	0.700197052	AAA	0.574	0.196	1.39E-60	Ptrf
mt-Nd2	1.08E-64	0.344402281	AAA	0.996	0.999	2.05E-60	mt-Nd2
Myeov2	2.80E-64	0.562410894	AAA	0.539	0.183	5.32E-60	Myeov2
Rps11	2.98E-64	0.276407493	AAA	1	0.998	5.67E-60	Rps11
Selk	5.89E-64	0.603958245	AAA	0.557	0.19	1.12E-59	Selk
Prkcdbp	1.46E-63	0.64879788	AAA	0.557	0.19	2.78E-59	Prkcdbp
Tnc	2.13E-63	0.63417588	AAA	0.721	0.328	4.04E-59	Tnc
Rps4x	1.58E-62	0.305486427	AAA	0.998	0.999	3.00E-58	Rps4x
Gnb2l1	1.79E-62	0.61467878	AAA	0.57	0.196	3.41E-58	Gnb2l1
Atp5o	3.59E-61	0.4362636	AAA	0.455	0.14	6.82E-57	Atp5o
mt-Nd1	1.14E-60	0.557962126	AAA	0.993	1	2.17E-56	mt-Nd1
Rpl35a	3.79E-60	0.314568974	AAA	1	0.998	7.20E-56	Rpl35a
Pfn1	6.52E-60	0.368950873	AAA	0.998	0.982	1.24E-55	Pfn1
Ccl4	7.56E-60	0.440352388	AAA	0.299	0.061	1.44E-55	Ccl4
Rps14	7.92E-60	0.371565794	AAA	1	0.998	1.50E-55	Rps14
Wbp5	1.71E-59	0.500541317	AAA	0.483	0.16	3.25E-55	Wbp5
Nhp2l1	3.42E-59	0.529141292	AAA	0.479	0.16	6.50E-55	Nhp2l1
Rpl6l	3.66E-59	0.532607276	AAA	0.543	0.188	6.96E-55	Rpl6l
Sepw1	5.03E-59	0.688499912	AAA	0.574	0.198	9.57E-55	Sepw1
Fau	6.19E-59	0.28364966	AAA	0.996	0.997	1.18E-54	Fau
Rps8	1.20E-58	0.276289184	AAA	0.998	0.999	2.29E-54	Rps8
Rpl32	2.83E-58	0.292901181	AAA	1	0.997	5.37E-54	Rpl32
Oaz1	5.32E-58	0.276692551	AAA	0.998	0.996	1.01E-53	Oaz1
15-Sep	5.42E-58	0.511259068	AAA	0.539	0.187	1.03E-53	15-Sep
Rpl37a	4.41E-57	0.482098156	AAA	1	0.998	8.39E-53	Rpl37a
Tceb1	4.73E-57	0.436358826	AAA	0.437	0.138	8.99E-53	Tceb1
Rps16	1.01E-56	0.283101789	AAA	0.998	0.997	1.92E-52	Rps16
Rps23	1.12E-56	0.332812646	AAA	1	0.997	2.13E-52	Rps23
Rps27a	6.36E-56	0.270062646	AAA	0.998	0.998	1.21E-51	Rps27a
Rpl34	6.80E-56	0.260471599	AAA	0.998	0.997	1.29E-51	Rpl34
Tpm1	9.36E-56	0.396854988	AAA	0.998	0.988	1.78E-51	Tpm1
Rpl21	6.56E-55	0.284150197	AAA	1	0.998	1.25E-50	Rpl21
2700060E02Rik	9.49E-55	0.449808364	AAA	0.499	0.173	1.80E-50	2700060E02Rik
Map3k7cl	1.53E-54	0.454956534	AAA	0.905	0.531	2.92E-50	Map3k7cl
C1qa	1.86E-54	0.260442509	AAA	0.266	0.054	3.54E-50	C1qa
Zak	2.30E-54	0.463047339	AAA	0.463	0.154	4.38E-50	Zak
P2rx1	1.96E-52	0.441411577	AAA	0.576	0.229	3.73E-48	P2rx1
Rps18	1.20E-51	0.296919643	AAA	0.993	0.997	2.29E-47	Rps18
Rps15a	1.79E-51	0.27489796	AAA	1	0.996	3.40E-47	Rps15a
Rps3	2.12E-51	0.26802611	AAA	0.993	0.996	4.04E-47	Rps3
Dynll1	2.78E-51	0.313232602	AAA	0.993	0.994	5.29E-47	Dynll1
2810428I15Rik	1.53E-50	0.418020369	AAA	0.47	0.164	2.91E-46	2810428I15Rik
Epha3	1.63E-50	0.29381828	AAA	0.523	0.19	3.10E-46	Epha3
Rpl13-ps3	3.13E-50	0.443492279	AAA	0.486	0.175	5.95E-46	Rpl13-ps3
Selm	4.54E-50	0.446702373	AAA	0.506	0.183	8.62E-46	Selm
Rps26-ps1	5.47E-50	0.385425536	AAA	0.408	0.133	1.04E-45	Rps26-ps1
Rpl26	2.49E-49	0.287146509	AAA	0.998	0.997	4.73E-45	Rpl26
Vimp	3.51E-49	0.342379009	AAA	0.37	0.112	6.67E-45	Vimp
Mgp	1.41E-48	0.749287385	AAA	0.984	0.999	2.69E-44	Mgp
Sepp1	1.60E-47	0.467840003	AAA	0.47	0.173	3.04E-43	Sepp1
Cnn1	4.05E-47	0.440743898	AAA	0.969	0.906	7.69E-43	Cnn1
Gltscr2	5.53E-47	0.345806277	AAA	0.466	0.164	1.05E-42	Gltscr2
Hspa8	2.14E-46	0.845763454	AAA	0.996	0.994	4.07E-42	Hspa8
2310036O22Rik	2.56E-45	0.299337756	AAA	0.388	0.127	4.88E-41	2310036O22Rik
Csrp2	2.78E-45	0.482106103	AAA	0.984	0.998	5.28E-41	Csrp2
Cald1	8.60E-45	0.265622306	AAA	1	0.998	1.64E-40	Cald1
Crip1	9.79E-45	0.700797009	AAA	0.996	0.977	1.86E-40	Crip1
Rpl39	1.46E-44	0.387129418	AAA	1	0.996	2.78E-40	Rpl39
Ptma	2.73E-44	0.330221991	AAA	1	0.998	5.19E-40	Ptma
Rps5	3.15E-44	0.254774478	AAA	0.998	0.999	6.00E-40	Rps5
S100a6	4.69E-44	0.449010224	AAA	0.996	0.993	8.91E-40	S100a6
Actn1	7.53E-44	0.283787588	AAA	0.987	0.973	1.43E-39	Actn1
1110001J03Rik	1.57E-43	0.275240929	AAA	0.368	0.117	2.98E-39	1110001J03Rik
Rpl36-ps3	1.40E-41	0.356058618	AAA	0.428	0.157	2.66E-37	Rpl36-ps3
Gm10250	3.96E-41	0.292026223	AAA	0.35	0.116	7.53E-37	Gm10250
Eln	1.59E-40	0.695757372	AAA	0.98	0.958	3.02E-36	Eln
Tonsl	4.66E-40	0.286529116	AAA	0.395	0.138	8.87E-36	Tonsl
Rps18-ps3	8.60E-40	0.294561423	AAA	0.373	0.13	1.64E-35	Rps18-ps3
Srp54b	1.80E-38	0.328892554	AAA	0.39	0.144	3.42E-34	Srp54b
Gucy1a3	2.29E-38	0.341490689	AAA	0.384	0.14	4.35E-34	Gucy1a3
Mustn1	8.96E-38	0.543452441	AAA	0.965	0.884	1.70E-33	Mustn1
1810043H04Rik	1.89E-37	0.279740508	AAA	0.33	0.112	3.59E-33	1810043H04Rik
H3f3b	2.19E-37	0.389895655	AAA	0.993	0.993	4.16E-33	H3f3b
Col1a1	3.10E-37	0.508031965	AAA	0.971	0.926	5.89E-33	Col1a1
Hsp90ab1	3.55E-37	0.284202819	AAA	0.996	0.996	6.75E-33	Hsp90ab1
Col4a1	2.28E-36	0.348482806	AAA	0.984	0.93	4.33E-32	Col4a1
Serpine2	1.01E-35	0.30276952	AAA	0.987	0.934	1.92E-31	Serpine2
Col6a3	3.22E-35	0.501596614	AAA	0.82	0.513	6.13E-31	Col6a3
Toporsos	5.31E-35	0.284716073	AAA	0.353	0.128	1.01E-30	Toporsos
Col1a2	5.31E-35	0.402063743	AAA	0.984	0.979	1.01E-30	Col1a2
Serpinh1	5.68E-35	0.28739824	AAA	0.987	0.963	1.08E-30	Serpinh1
Rpl37	1.08E-34	0.37397816	AAA	0.998	0.998	2.05E-30	Rpl37
Rps20	1.51E-34	0.252665704	AAA	1	0.998	2.87E-30	Rps20
Rpl10	3.25E-34	0.350684291	AAA	1	0.998	6.17E-30	Rpl10
Ftl1	4.19E-34	0.543594651	AAA	0.996	0.961	7.97E-30	Ftl1
Ppp1r14a	9.25E-34	0.367389251	AAA	0.98	0.905	1.76E-29	Ppp1r14a
2210013O21Rik	1.08E-33	0.259519635	AAA	0.339	0.122	2.05E-29	2210013O21Rik
Cst3	1.46E-33	0.31007402	AAA	1	0.999	2.77E-29	Cst3
Ctgf	2.54E-33	0.765305318	AAA	0.931	0.952	4.83E-29	Ctgf
2-Sep	8.27E-33	0.299063058	AAA	0.443	0.187	1.57E-28	2-Sep
Ifi27l2a	4.23E-32	0.35570528	AAA	0.33	0.113	8.04E-28	Ifi27l2a
Gm8797	9.87E-32	0.359440136	AAA	0.435	0.187	1.88E-27	Gm8797
Hspa1b	1.86E-30	1.117577604	AAA	0.641	0.391	3.54E-26	Hspa1b
Nme2	4.00E-30	0.272409923	AAA	0.437	0.187	7.60E-26	Nme2
Rpl36	6.32E-30	0.278828042	AAA	0.991	0.991	1.20E-25	Rpl36
Rpl35	5.35E-26	0.370374212	AAA	0.996	0.959	1.02E-21	Rpl35
Hbb-bs	6.38E-26	0.3172197	AAA	0.583	0.248	1.21E-21	Hbb-bs
Dnajb1	1.20E-25	0.975920996	AAA	0.605	0.384	2.29E-21	Dnajb1
Rps27rt	3.08E-25	0.677578185	AAA	0.641	0.512	5.86E-21	Rps27rt
Jund	7.44E-25	0.363554905	AAA	0.984	0.986	1.41E-20	Jund
Tmsb10	6.59E-24	0.347808904	AAA	0.951	0.757	1.25E-19	Tmsb10
Ccl7	9.23E-24	0.363697783	AAA	0.262	0.097	1.75E-19	Ccl7
Igfbp5	6.51E-23	0.597452244	AAA	0.517	0.269	1.24E-18	Igfbp5
Hba-a2	9.56E-23	0.477181686	AAA	0.461	0.2	1.82E-18	Hba-a2
Hba-a1	1.66E-22	0.418843752	AAA	0.503	0.214	3.16E-18	Hba-a1
Fhl1	4.68E-22	0.258394548	AAA	0.953	0.961	8.90E-18	Fhl1
Rpsa	1.82E-21	0.30404072	AAA	0.996	0.998	3.46E-17	Rpsa
Uba52	2.70E-21	0.365803627	AAA	0.659	0.446	5.14E-17	Uba52
Tm4sf1	4.79E-21	0.399921467	AAA	0.978	0.996	9.10E-17	Tm4sf1
Ubc	5.76E-21	0.602281902	AAA	0.989	0.989	1.09E-16	Ubc
Rpl13a	2.49E-20	0.650526175	AAA	0.874	0.71	4.74E-16	Rpl13a
Rplp2	3.17E-20	0.273170726	AAA	0.993	0.995	6.02E-16	Rplp2
Tgm2	2.03E-19	0.279311627	AAA	0.936	0.714	3.86E-15	Tgm2
Ccdc3	1.17E-18	0.257746892	AAA	0.878	0.649	2.22E-14	Ccdc3
Mt2	1.25E-18	0.788512449	AAA	0.71	0.524	2.38E-14	Mt2
Postn	3.14E-18	0.523462879	AAA	0.916	0.875	5.97E-14	Postn
Hspa1a	1.60E-17	1.220404593	AAA	0.723	0.643	3.05E-13	Hspa1a
Fstl1	2.90E-17	0.28399981	AAA	0.962	0.952	5.51E-13	Fstl1
Adamts1	5.65E-17	0.347280652	AAA	0.805	0.55	1.07E-12	Adamts1
Wdr89	1.26E-16	0.390950665	AAA	0.639	0.53	2.39E-12	Wdr89
Wisp2	2.33E-15	0.277798567	AAA	0.568	0.339	4.44E-11	Wisp2
Gm2000	3.95E-15	0.270532145	AAA	0.696	0.486	7.52E-11	Gm2000
Crispld2	9.14E-15	0.384639501	AAA	0.803	0.518	1.74E-10	Crispld2
Des	1.09E-14	0.521742798	AAA	0.568	0.393	2.08E-10	Des
Cryab	2.05E-14	0.478857251	AAA	0.98	0.961	3.91E-10	Cryab
Rps28	4.56E-13	0.450983062	AAA	0.973	0.959	8.68E-09	Rps28
Hsp90aa1	1.11E-12	0.387104025	AAA	0.982	0.965	2.12E-08	Hsp90aa1
Dnajb4	1.63E-12	0.347753421	AAA	0.867	0.7	3.11E-08	Dnajb4
Thbs1	1.01E-11	0.504441647	AAA	0.361	0.203	1.93E-07	Thbs1
Rpl38	3.47E-11	0.294233463	AAA	0.98	0.988	6.59E-07	Rpl38
Rps27	1.38E-10	0.500098662	AAA	0.993	0.99	2.63E-06	Rps27
Palld	2.20E-10	0.304269934	AAA	0.763	0.564	4.18E-06	Palld
Rpl27	5.97E-10	0.324845055	AAA	0.9	0.843	1.13E-05	Rpl27
Mt1	7.58E-10	0.746682128	AAA	0.922	0.892	1.44E-05	Mt1
Rpl31	1.77E-09	0.300864351	AAA	0.976	0.963	3.36E-05	Rpl31
Lox	2.37E-09	0.274832488	AAA	0.774	0.578	4.50E-05	Lox
Errfi1	4.66E-08	0.253693954	AAA	0.634	0.436	0.000886515	Errfi1
Pi15	5.23E-08	0.295241385	AAA	0.838	0.658	0.000994418	Pi15
Cyr61	2.30E-07	0.591030706	AAA	0.856	0.813	0.004367993	Cyr61
Rps29	2.70E-07	0.461373727	AAA	0.987	0.995	0.005135508	Rps29
Gadd45g	4.07E-07	0.531042252	AAA	0.734	0.642	0.007729056	Gadd45g
Rbp4	6.76E-07	0.353149922	AAA	0.794	0.712	0.012850015	Rbp4
Neat1	1.16E-06	0.368269354	AAA	0.812	0.639	0.022129805	Neat1
Actg2	2.00E-06	0.283045585	AAA	0.59	0.458	0.037994297	Actg2
Apoe	2.50E-06	0.264604758	AAA	0.701	0.56	0.047515626	Apoe
Rgs51	0	1.928213819	Abdominal aorta	0.994	0.28	0	Rgs5
mt-Atp61	0	1.383128515	Abdominal aorta	1	1	0	mt-Atp6
Fn11	0	1.339829689	Abdominal aorta	0.997	0.782	0	Fn1
Malat11	0	1.337935501	Abdominal aorta	0.996	0.998	0	Malat1
Acta21	0	1.321522623	Abdominal aorta	1	1	0	Acta2
Tmsb4x1	0	1.301450146	Abdominal aorta	1	1	0	Tmsb4x
Tagln1	0	1.277217209	Abdominal aorta	0.999	1	0	Tagln
Fth11	0	1.252462306	Abdominal aorta	0.999	1	0	Fth1
mt-Co31	0	1.251768386	Abdominal aorta	1	1	0	mt-Co3
Actb1	0	1.166392891	Abdominal aorta	0.998	1	0	Actb
Mgp1	0	1.163545769	Abdominal aorta	0.998	0.997	0	Mgp
mt-Co21	0	1.156120955	Abdominal aorta	1	1	0	mt-Co2
Myl61	0	1.154533525	Abdominal aorta	1	1	0	Myl6
mt-Co11	0	1.147801963	Abdominal aorta	1	1	0	mt-Co1
mt-Cytb1	0	1.142403834	Abdominal aorta	1	1	0	mt-Cytb
Myl91	0	1.101307816	Abdominal aorta	0.996	0.958	0	Myl9
Igfbp71	0	1.023846131	Abdominal aorta	0.998	1	0	Igfbp7
mt-Nd11	0	1.00083661	Abdominal aorta	1	0.999	0	mt-Nd1
Rpl411	0	0.960863485	Abdominal aorta	0.998	0.999	0	Rpl41
Serpine21	0	0.931387979	Abdominal aorta	0.996	0.914	0	Serpine2
mt-Nd41	0	0.891496637	Abdominal aorta	1	1	0	mt-Nd4
Myh111	0	0.890349846	Abdominal aorta	0.998	0.942	0	Myh11
Tpm21	0	0.858444838	Abdominal aorta	0.996	0.996	0	Tpm2
Flna1	0	0.850377066	Abdominal aorta	0.998	0.968	0	Flna
Bgn1	0	0.847982717	Abdominal aorta	0.999	0.999	0	Bgn
Dstn1	0	0.845703133	Abdominal aorta	0.998	0.995	0	Dstn
Sparc1	0	0.821373315	Abdominal aorta	0.998	0.999	0	Sparc
Eef1a11	0	0.78931046	Abdominal aorta	0.998	1	0	Eef1a1
mt-Nd21	0	0.716452297	Abdominal aorta	0.997	0.999	0	mt-Nd2
Vim1	0	0.701808721	Abdominal aorta	0.998	1	0	Vim
Rpl131	0	0.684235848	Abdominal aorta	0.998	1	0	Rpl13
Rps231	0	0.594708182	Abdominal aorta	0.994	0.999	0	Rps23
Rpl35a1	0	0.566562445	Abdominal aorta	0.994	1	0	Rpl35a
Rps4x1	0	0.556869074	Abdominal aorta	0.997	0.999	0	Rps4x
Rps3a11	0	0.553928055	Abdominal aorta	0.996	1	0	Rps3a1
Rplp11	0	0.528700861	Abdominal aorta	0.996	1	0	Rplp1
Rps241	7.80E-303	0.493725106	Abdominal aorta	0.998	0.999	1.48E-298	Rps24
Ppia1	9.40E-303	0.559736986	Abdominal aorta	0.994	1	1.79E-298	Ppia
Rpl18a1	5.65E-301	0.558354867	Abdominal aorta	0.995	0.999	1.07E-296	Rpl18a
Rpl211	1.63E-296	0.503153838	Abdominal aorta	0.995	1	3.11E-292	Rpl21
Eif11	1.05E-295	0.533067957	Abdominal aorta	0.995	1	1.99E-291	Eif1
Rpl91	3.69E-291	0.467516795	Abdominal aorta	0.994	1	7.01E-287	Rpl9
Col3a11	6.95E-289	0.729752285	Abdominal aorta	0.995	0.973	1.32E-284	Col3a1
Rps27a1	2.82E-285	0.443225381	Abdominal aorta	0.994	1	5.36E-281	Rps27a
Serf21	7.87E-282	0.541465814	Abdominal aorta	0.992	1	1.50E-277	Serf2
Rps51	1.55E-281	0.515602047	Abdominal aorta	0.996	1	2.94E-277	Rps5
Rps161	5.55E-278	0.478868334	Abdominal aorta	0.994	0.999	1.05E-273	Rps16
Cald11	1.52E-276	0.512732879	Abdominal aorta	0.997	0.999	2.89E-272	Cald1
Rps81	3.33E-275	0.435432983	Abdominal aorta	0.996	1	6.34E-271	Rps8
Tpt11	4.47E-271	0.499755879	Abdominal aorta	0.994	1	8.50E-267	Tpt1
Rps191	1.06E-270	0.518488889	Abdominal aorta	0.994	0.998	2.02E-266	Rps19
Rpl231	8.32E-269	0.427436835	Abdominal aorta	0.999	1	1.58E-264	Rpl23
Fau1	4.09E-259	0.440498733	Abdominal aorta	0.994	0.999	7.78E-255	Fau
Rps141	1.48E-257	0.564390111	Abdominal aorta	0.996	0.999	2.82E-253	Rps14
Rps15a1	5.68E-257	0.442554654	Abdominal aorta	0.991	0.999	1.08E-252	Rps15a
Rpl321	1.06E-256	0.443771213	Abdominal aorta	0.993	0.999	2.01E-252	Rpl32
Rps22	2.02E-255	0.450148763	Abdominal aorta	0.995	1	3.83E-251	Rps2
Rpl191	3.76E-253	0.392694464	Abdominal aorta	0.994	1	7.16E-249	Rpl19
Rpl81	1.25E-250	0.39051489	Abdominal aorta	0.998	1	2.37E-246	Rpl8
Hba-a11	1.97E-250	1.469814492	Abdominal aorta	0.563	0.104	3.74E-246	Hba-a1
Lgals11	2.44E-249	0.547062654	Abdominal aorta	0.995	0.999	4.65E-245	Lgals1
Rplp01	1.04E-248	0.431780359	Abdominal aorta	0.992	1	1.97E-244	Rplp0
Ccdc31	7.13E-244	0.822131813	Abdominal aorta	0.957	0.547	1.36E-239	Ccdc3
Fbln7	9.49E-243	0.68171525	Abdominal aorta	0.681	0.141	1.80E-238	Fbln7
Tpm11	4.46E-241	0.532724361	Abdominal aorta	0.998	0.985	8.48E-237	Tpm1
Hba-a21	5.27E-240	1.321776763	Abdominal aorta	0.541	0.088	1.00E-235	Hba-a2
Rps111	1.41E-238	0.395028763	Abdominal aorta	0.996	1	2.67E-234	Rps11
Hbb-bs1	2.24E-238	1.767598189	Abdominal aorta	0.589	0.148	4.27E-234	Hbb-bs
Actn11	2.52E-238	0.520070787	Abdominal aorta	0.993	0.966	4.79E-234	Actn1
Sepw11	4.42E-234	1.331212947	Abdominal aorta	0.565	0.094	8.40E-230	Sepw1
Rpl37a1	4.64E-234	0.739339465	Abdominal aorta	0.995	1	8.82E-230	Rpl37a
Rpl341	1.19E-228	0.400673824	Abdominal aorta	0.994	0.998	2.26E-224	Rpl34
Gnb2l11	3.11E-226	1.050680055	Abdominal aorta	0.56	0.093	5.91E-222	Gnb2l1
Rpl23a-ps31	8.40E-225	1.172415149	Abdominal aorta	0.565	0.094	1.60E-220	Rpl23a-ps3
Gm98431	8.98E-224	1.121164532	Abdominal aorta	0.562	0.094	1.71E-219	Gm9843
Ptrf1	1.54E-223	1.121190136	Abdominal aorta	0.559	0.094	2.93E-219	Ptrf
Tns1	6.25E-223	0.531141924	Abdominal aorta	0.992	0.967	1.19E-218	Tns1
Gnas	6.73E-221	0.357586278	Abdominal aorta	0.997	0.999	1.28E-216	Gnas
Shfm11	3.69E-220	0.982002945	Abdominal aorta	0.556	0.092	7.02E-216	Shfm1
Itga8	5.26E-218	0.632023163	Abdominal aorta	0.989	0.967	9.99E-214	Itga8
Hbb-bt	1.93E-216	0.895874989	Abdominal aorta	0.46	0.054	3.68E-212	Hbb-bt
Tceb21	2.52E-215	0.981795986	Abdominal aorta	0.55	0.094	4.80E-211	Tceb2
Rpl6l1	2.36E-214	0.853541117	Abdominal aorta	0.536	0.089	4.49E-210	Rpl6l
Rps31	1.03E-213	0.376556828	Abdominal aorta	0.991	0.998	1.95E-209	Rps3
Sep151	1.52E-213	0.858995368	Abdominal aorta	0.533	0.088	2.89E-209	15-Sep
Prkcdbp1	2.19E-213	1.037272427	Abdominal aorta	0.541	0.091	4.17E-209	Prkcdbp
Selk1	2.81E-213	0.88939562	Abdominal aorta	0.542	0.091	5.35E-209	Selk
Gm87301	5.24E-213	0.996122088	Abdominal aorta	0.544	0.093	9.95E-209	Gm8730
Selm1	2.97E-212	0.838917183	Abdominal aorta	0.52	0.083	5.65E-208	Selm
Rps181	5.48E-210	0.429054798	Abdominal aorta	0.993	0.998	1.04E-205	Rps18
Gm100761	3.59E-207	0.812323423	Abdominal aorta	0.871	0.365	6.82E-203	Gm10076
Ubb1	2.61E-205	0.492712048	Abdominal aorta	0.993	0.999	4.96E-201	Ubb
Csrp21	2.17E-204	0.623981605	Abdominal aorta	0.997	0.996	4.13E-200	Csrp2
Actg11	3.44E-202	0.468867384	Abdominal aorta	0.994	0.999	6.55E-198	Actg1
Rpl261	1.03E-201	0.408805618	Abdominal aorta	0.994	0.999	1.96E-197	Rpl26
Myeov21	8.43E-200	0.763814724	Abdominal aorta	0.521	0.088	1.60E-195	Myeov2
Cpe	5.64E-199	0.64236735	Abdominal aorta	0.998	0.995	1.07E-194	Cpe
Rpl13-ps31	4.37E-198	0.703651749	Abdominal aorta	0.499	0.079	8.31E-194	Rpl13-ps3
Sepp11	4.08E-196	0.730339647	Abdominal aorta	0.492	0.077	7.76E-192	Sepp1
Mbnl1	1.34E-193	0.574479858	Abdominal aorta	0.986	0.927	2.54E-189	Mbnl1
2700060E02Rik1	6.00E-191	0.658477255	Abdominal aorta	0.492	0.082	1.14E-186	2700060E02Rik
Hoxc10	1.00E-186	0.40771307	Abdominal aorta	0.468	0.073	1.90E-182	Hoxc10
Rpl7	5.83E-185	0.327006955	Abdominal aorta	0.993	1	1.11E-180	Rpl7
Gltscr21	4.84E-184	0.676118239	Abdominal aorta	0.467	0.076	9.20E-180	Gltscr2
Cst31	6.72E-184	0.514800675	Abdominal aorta	0.998	1	1.28E-179	Cst3
Rpl3	6.13E-183	0.351380419	Abdominal aorta	0.994	0.999	1.17E-178	Rpl3
Hoxa10	6.52E-182	0.42492273	Abdominal aorta	0.453	0.07	1.24E-177	Hoxa10
2810428I15Rik1	2.10E-180	0.627175897	Abdominal aorta	0.468	0.077	3.99E-176	2810428I15Rik
Bche	2.19E-179	0.446194561	Abdominal aorta	0.463	0.074	4.16E-175	Bche
Rpl36-ps31	2.23E-176	0.581373165	Abdominal aorta	0.447	0.07	4.25E-172	Rpl36-ps3
Tnc1	2.88E-176	0.599852912	Abdominal aorta	0.724	0.214	5.48E-172	Tnc
Pfn11	1.18E-174	0.465371251	Abdominal aorta	0.99	0.98	2.24E-170	Pfn1
Rpl371	3.41E-174	0.623019871	Abdominal aorta	0.994	1	6.47E-170	Rpl37
Rps7	4.98E-174	0.343603577	Abdominal aorta	0.995	0.999	9.47E-170	Rps7
Oaz11	6.21E-171	0.323467882	Abdominal aorta	0.99	0.999	1.18E-166	Oaz1
Fhl11	1.52E-169	0.536871707	Abdominal aorta	0.99	0.947	2.89E-165	Fhl1
Wbp51	6.65E-167	0.607359947	Abdominal aorta	0.457	0.079	1.26E-162	Wbp5
Nhp2l11	3.46E-166	0.566080399	Abdominal aorta	0.456	0.078	6.58E-162	Nhp2l1
Col18a1	4.05E-162	0.523905816	Abdominal aorta	0.992	0.942	7.70E-158	Col18a1
Zak1	6.15E-162	0.577541598	Abdominal aorta	0.439	0.076	1.17E-157	Zak
Tm4sf11	4.18E-160	0.493457736	Abdominal aorta	0.991	0.995	7.95E-156	Tm4sf1
Eln1	4.31E-160	0.732583756	Abdominal aorta	0.983	0.95	8.20E-156	Eln
Rpl24	2.45E-159	0.297758239	Abdominal aorta	0.991	1	4.66E-155	Rpl24
Rpl361	1.61E-157	0.492815057	Abdominal aorta	0.99	0.992	3.06E-153	Rpl36
Igfbp51	1.04E-156	0.721010252	Abdominal aorta	0.59	0.164	1.97E-152	Igfbp5
Ybx1	6.49E-156	0.309206028	Abdominal aorta	0.994	0.997	1.23E-151	Ybx1
Cxx1a	1.22E-155	0.480050314	Abdominal aorta	0.374	0.051	2.31E-151	Cxx1a
Rpl27a	2.64E-155	0.290152287	Abdominal aorta	0.996	0.999	5.03E-151	Rpl27a
Srp54b1	7.25E-154	0.504544437	Abdominal aorta	0.407	0.065	1.38E-149	Srp54b
Gucy1a31	1.05E-151	0.526867564	Abdominal aorta	0.399	0.063	1.99E-147	Gucy1a3
Hoxa7	2.27E-151	0.33750278	Abdominal aorta	0.387	0.058	4.31E-147	Hoxa7
Map3k7cl1	2.32E-149	0.590076614	Abdominal aorta	0.887	0.432	4.41E-145	Map3k7cl
Erdr1	9.84E-148	0.569571016	Abdominal aorta	0.354	0.047	1.87E-143	Erdr1
Rpl101	2.89E-147	0.538956228	Abdominal aorta	0.994	1	5.49E-143	Rpl10
Tmeff2	5.44E-144	0.402667612	Abdominal aorta	0.375	0.058	1.03E-139	Tmeff2
Epha31	8.14E-143	0.401710391	Abdominal aorta	0.484	0.111	1.55E-138	Epha3
Rps201	7.77E-142	0.360186933	Abdominal aorta	0.995	1	1.48E-137	Rps20
Rps9	5.15E-141	0.296642996	Abdominal aorta	0.993	1	9.79E-137	Rps9
Ngfrap1	8.82E-140	0.444823647	Abdominal aorta	0.343	0.048	1.68E-135	Ngfrap1
Rpl391	3.74E-139	0.59245663	Abdominal aorta	0.994	0.998	7.11E-135	Rpl39
Toporsos1	2.85E-137	0.442526943	Abdominal aorta	0.366	0.058	5.41E-133	Toporsos
Rpl18	5.09E-137	0.276249292	Abdominal aorta	0.996	0.999	9.67E-133	Rpl18
Rps18-ps31	5.01E-136	0.413451869	Abdominal aorta	0.37	0.061	9.52E-132	Rps18-ps3
Atp5o1	1.09E-135	0.481627506	Abdominal aorta	0.399	0.074	2.07E-131	Atp5o
Tceb11	4.80E-135	0.454424082	Abdominal aorta	0.393	0.071	9.13E-131	Tceb1
Tonsl1	8.11E-135	0.447083898	Abdominal aorta	0.383	0.069	1.54E-130	Tonsl
Gm13861	5.52E-133	0.487672533	Abdominal aorta	0.585	0.176	1.05E-128	Gm13861
Rps26-ps11	7.55E-133	0.437683415	Abdominal aorta	0.379	0.067	1.43E-128	Rps26-ps1
2210013O21Rik1	1.44E-129	0.396144596	Abdominal aorta	0.348	0.055	2.74E-125	2210013O21Rik
Fam195b	2.23E-129	0.404804222	Abdominal aorta	0.344	0.054	4.25E-125	Fam195b
Gucy1b3	3.16E-128	0.412754587	Abdominal aorta	0.341	0.053	6.01E-124	Gucy1b3
2310036O22Rik1	1.21E-127	0.401066925	Abdominal aorta	0.361	0.063	2.31E-123	2310036O22Rik
S100a61	2.61E-127	0.497425499	Abdominal aorta	0.993	0.993	4.97E-123	S100a6
P2rx11	1.24E-125	0.5311504	Abdominal aorta	0.528	0.151	2.36E-121	P2rx1
Mylk	1.77E-125	0.389503767	Abdominal aorta	0.989	0.943	3.36E-121	Mylk
Col1a21	3.78E-125	0.426388974	Abdominal aorta	0.988	0.975	7.19E-121	Col1a2
Crip11	9.59E-125	0.580528987	Abdominal aorta	0.988	0.975	1.82E-120	Crip1
Rpl11	1.49E-123	0.27649212	Abdominal aorta	0.994	0.999	2.84E-119	Rpl11
Rpl351	2.02E-123	0.631504572	Abdominal aorta	0.986	0.952	3.84E-119	Rpl35
Figf	1.90E-122	0.364998581	Abdominal aorta	0.294	0.037	3.62E-118	Figf
Col1a11	1.68E-120	0.47529085	Abdominal aorta	0.985	0.906	3.19E-116	Col1a1
Rpl10a	1.47E-119	0.286304665	Abdominal aorta	0.992	0.998	2.79E-115	Rpl10a
Ptms	8.29E-119	0.3151849	Abdominal aorta	0.986	0.991	1.58E-114	Ptms
Rpl28	3.59E-116	0.251977703	Abdominal aorta	0.991	0.997	6.82E-112	Rpl28
1110001J03Rik1	8.77E-116	0.384201865	Abdominal aorta	0.334	0.06	1.67E-111	1110001J03Rik
21-Sep	1.71E-115	0.459578621	Abdominal aorta	0.442	0.114	3.25E-111	2-Sep
Gm102501	1.07E-114	0.35676837	Abdominal aorta	0.33	0.057	2.04E-110	Gm10250
Parm1	9.04E-113	0.396918192	Abdominal aorta	0.547	0.174	1.72E-108	Parm1
Selt	1.00E-112	0.322595778	Abdominal aorta	0.306	0.048	1.90E-108	Selt
Crispld21	3.06E-112	0.482857189	Abdominal aorta	0.84	0.419	5.82E-108	Crispld2
1810043H04Rik1	1.10E-111	0.346858405	Abdominal aorta	0.319	0.054	2.09E-107	1810043H04Rik
Tnxb	2.49E-111	0.473602995	Abdominal aorta	0.634	0.231	4.74E-107	Tnxb
Col6a31	4.30E-111	0.533745101	Abdominal aorta	0.838	0.416	8.18E-107	Col6a3
Kit	1.79E-110	0.294694364	Abdominal aorta	0.285	0.041	3.40E-106	Kit
Csrp11	3.89E-110	0.455078847	Abdominal aorta	0.994	0.964	7.40E-106	Csrp1
Rps21	5.03E-110	0.317104986	Abdominal aorta	0.991	0.999	9.56E-106	Rps21
Ramp1	9.87E-110	0.397148065	Abdominal aorta	0.977	0.881	1.88E-105	Ramp1
Stra13	1.92E-109	0.342379046	Abdominal aorta	0.306	0.051	3.64E-105	Stra13
Ogn	1.70E-106	0.472695256	Abdominal aorta	0.967	0.883	3.24E-102	Ogn
Vimp1	8.62E-105	0.359077702	Abdominal aorta	0.32	0.061	1.64E-100	Vimp
Ptma1	2.19E-104	0.316864828	Abdominal aorta	0.994	1	4.17E-100	Ptma
Apoa1bp	4.25E-104	0.308433309	Abdominal aorta	0.284	0.045	8.09E-100	Apoa1bp
Zfos11	4.26E-102	0.385625279	Abdominal aorta	0.342	0.071	8.09E-98	Zfos1
Rpl14	4.95E-102	0.410258153	Abdominal aorta	0.99	0.997	9.40E-98	Rpl14
Mesdc2	6.55E-102	0.290677157	Abdominal aorta	0.266	0.038	1.24E-97	Mesdc2
Cnn11	7.59E-102	0.414703334	Abdominal aorta	0.985	0.881	1.44E-97	Cnn1
Ptger3	4.34E-99	0.250515546	Abdominal aorta	0.274	0.044	8.24E-95	Ptger3
Rps6	4.98E-99	0.379344121	Abdominal aorta	0.991	0.997	9.46E-95	Rps6
Rpl6	5.38E-97	0.322217396	Abdominal aorta	0.991	1	1.02E-92	Rpl6
Btc	2.54E-96	0.282500046	Abdominal aorta	0.315	0.065	4.82E-92	Btc
Rps10	1.86E-95	0.258131522	Abdominal aorta	0.994	0.999	3.54E-91	Rps10
Tmem261	2.89E-92	0.279531861	Abdominal aorta	0.25	0.038	5.50E-88	Tmem261
Uba521	2.39E-91	0.61736071	Abdominal aorta	0.676	0.377	4.54E-87	Uba52
Rbp41	2.98E-90	0.608033319	Abdominal aorta	0.885	0.647	5.67E-86	Rbp4
Hspg2	4.49E-90	0.404293501	Abdominal aorta	0.946	0.71	8.54E-86	Hspg2
Lpp	1.53E-88	0.406656739	Abdominal aorta	0.983	0.954	2.90E-84	Lpp
Gm10020	1.57E-88	0.276393454	Abdominal aorta	0.254	0.042	2.98E-84	Gm10020
Pi151	1.05E-87	0.435851264	Abdominal aorta	0.906	0.575	1.99E-83	Pi15
Gpsm2	5.19E-86	0.328297614	Abdominal aorta	0.584	0.221	9.86E-82	Gpsm2
Fam177a	2.75E-83	0.318270236	Abdominal aorta	0.346	0.091	5.23E-79	Fam177a
Slc22a1	3.53E-81	0.413733156	Abdominal aorta	0.475	0.17	6.71E-77	Slc22a1
Nrtn	5.25E-77	0.460922267	Abdominal aorta	0.784	0.445	9.99E-73	Nrtn
Dynll11	6.11E-76	0.262954268	Abdominal aorta	0.99	0.996	1.16E-71	Dynll1
Rpl4	1.38E-75	0.359364744	Abdominal aorta	0.993	0.99	2.63E-71	Rpl4
Smtn	2.22E-75	0.340079857	Abdominal aorta	0.974	0.892	4.22E-71	Smtn
Mustn11	7.61E-75	0.539918267	Abdominal aorta	0.949	0.867	1.45E-70	Mustn1
Cd200	1.57E-74	0.55257957	Abdominal aorta	0.951	0.92	2.99E-70	Cd200
Ppp1r14a1	4.26E-74	0.365022719	Abdominal aorta	0.977	0.885	8.10E-70	Ppp1r14a
Rplp21	1.94E-72	0.371656739	Abdominal aorta	0.99	0.997	3.68E-68	Rplp2
Rpl36a	5.50E-72	0.334639822	Abdominal aorta	0.987	0.981	1.05E-67	Rpl36a
Nme21	1.68E-69	0.327984454	Abdominal aorta	0.393	0.134	3.19E-65	Nme2
Gm20001	1.05E-68	0.478381115	Abdominal aorta	0.703	0.423	2.00E-64	Gm2000
Rps27rt1	2.10E-68	0.856675541	Abdominal aorta	0.623	0.482	4.00E-64	Rps27rt
Rpl13a1	2.58E-68	1.146844561	Abdominal aorta	0.827	0.683	4.91E-64	Rpl13a
Ccdc85b	7.68E-68	0.318805468	Abdominal aorta	0.656	0.301	1.46E-63	Ccdc85b
mt-Atp8	2.78E-67	0.400151553	Abdominal aorta	0.86	0.537	5.28E-63	mt-Atp8
Eef2	3.24E-67	0.304335299	Abdominal aorta	0.992	0.987	6.17E-63	Eef2
Slc7a2	1.58E-63	0.430322519	Abdominal aorta	0.481	0.2	3.01E-59	Slc7a2
Aplp2	5.17E-59	0.26468956	Abdominal aorta	0.983	0.951	9.83E-55	Aplp2
Tgm21	1.10E-58	0.357211969	Abdominal aorta	0.897	0.668	2.10E-54	Tgm2
Tes	5.25E-57	0.279712876	Abdominal aorta	0.64	0.305	9.97E-53	Tes
Rps271	1.55E-56	0.762210968	Abdominal aorta	0.987	0.992	2.95E-52	Rps27
Des1	1.46E-55	0.653164185	Abdominal aorta	0.595	0.331	2.78E-51	Des
Hspb11	5.36E-54	0.49038157	Abdominal aorta	0.976	0.988	1.02E-49	Hspb1
Rpl22l1	7.57E-54	0.327890097	Abdominal aorta	0.97	0.902	1.44E-49	Rpl22l1
Jund1	6.49E-53	0.556411524	Abdominal aorta	0.984	0.987	1.23E-48	Jund
Abcc9	1.09E-52	0.257409216	Abdominal aorta	0.657	0.316	2.07E-48	Abcc9
Ltbp1	1.72E-52	0.310305343	Abdominal aorta	0.966	0.872	3.28E-48	Ltbp1
Timp3	3.09E-50	0.304780991	Abdominal aorta	0.976	0.948	5.88E-46	Timp3
Psap	8.13E-50	0.275479118	Abdominal aorta	0.986	0.913	1.55E-45	Psap
Tmsb101	2.44E-46	0.37379236	Abdominal aorta	0.925	0.712	4.63E-42	Tmsb10
Lama5	2.76E-46	0.250881114	Abdominal aorta	0.596	0.294	5.25E-42	Lama5
Rpl381	3.12E-44	0.471355089	Abdominal aorta	0.98	0.99	5.92E-40	Rpl38
Grcc10	6.87E-43	0.288316059	Abdominal aorta	0.539	0.28	1.31E-38	Grcc10
Wdr891	1.34E-42	0.536086404	Abdominal aorta	0.597	0.518	2.55E-38	Wdr89
Sod3	3.97E-42	0.395851857	Abdominal aorta	0.942	0.911	7.54E-38	Sod3
Rps291	6.66E-42	0.760286548	Abdominal aorta	0.986	0.997	1.27E-37	Rps29
Pik3r1	1.98E-41	0.262271073	Abdominal aorta	0.67	0.362	3.76E-37	Pik3r1
Rpl271	2.42E-41	0.516441758	Abdominal aorta	0.903	0.825	4.60E-37	Rpl27
Nupr1	6.37E-41	0.384095279	Abdominal aorta	0.981	0.972	1.21E-36	Nupr1
Postn1	1.48E-39	0.457937637	Abdominal aorta	0.94	0.853	2.82E-35	Postn
Rps25	5.42E-39	0.302117084	Abdominal aorta	0.986	0.996	1.03E-34	Rps25
Gm9493	5.87E-39	0.3882989	Abdominal aorta	0.583	0.395	1.12E-34	Gm9493
Rpl311	1.34E-38	0.502070327	Abdominal aorta	0.97	0.962	2.55E-34	Rpl31
Col4a11	4.86E-37	0.28789612	Abdominal aorta	0.973	0.92	9.25E-33	Col4a1
Vwc2	3.42E-36	0.253624566	Abdominal aorta	0.576	0.316	6.50E-32	Vwc2
Rps281	5.57E-35	0.59590049	Abdominal aorta	0.957	0.962	1.06E-30	Rps28
Carmn1	6.43E-35	0.755308556	Abdominal aorta	0.411	0.272	1.22E-30	Carmn
Col6a1	1.31E-33	0.264039215	Abdominal aorta	0.828	0.52	2.49E-29	Col6a1
Synpo2	9.57E-33	0.295143699	Abdominal aorta	0.917	0.765	1.82E-28	Synpo2
Susd5	4.22E-32	0.290758568	Abdominal aorta	0.905	0.746	8.03E-28	Susd5
Zfp36l1	4.33E-31	0.332623401	Abdominal aorta	0.901	0.655	8.23E-27	Zfp36l1
Mt21	5.52E-30	0.913232652	Abdominal aorta	0.697	0.477	1.05E-25	Mt2
Pcp4l1	2.27E-27	0.254457324	Abdominal aorta	0.893	0.642	4.32E-23	Pcp4l1
Itga9	2.53E-25	0.263337603	Abdominal aorta	0.876	0.668	4.82E-21	Itga9
Mcam	3.97E-25	0.268309959	Abdominal aorta	0.907	0.694	7.55E-21	Mcam
Rps17	3.25E-23	0.311018127	Abdominal aorta	0.977	0.986	6.18E-19	Rps17
Mt11	2.71E-17	1.073373655	Abdominal aorta	0.922	0.883	5.16E-13	Mt1
Clu	2.28E-15	0.296093809	Abdominal aorta	0.935	0.904	4.33E-11	Clu
Neat11	3.56E-12	0.266408348	Abdominal aorta	0.801	0.594	6.77E-08	Neat1
Rpl23a	1.01E-10	0.350859821	Abdominal aorta	0.958	0.995	1.93E-06	Rpl23a
Rps15	7.97E-10	0.252076209	Abdominal aorta	0.974	0.997	1.51E-05	Rps15
Lars2	3.73E-08	0.290647567	Abdominal aorta	0.467	0.378	0.000709128	Lars2
Pam	4.99E-07	0.348278407	Abdominal aorta	0.977	0.98	0.009490433	Pam
Vcam1	0	1.522024323	TAA	0.737	0.129	0	Vcam1
Cd34	3.10E-289	1.301000158	TAA	0.619	0.107	5.90E-285	Cd34
Igfbp2	9.99E-277	1.38825756	TAA	0.636	0.12	1.90E-272	Igfbp2
Fbln5	1.78E-266	0.624766319	TAA	0.986	0.889	3.39E-262	Fbln5
Selenok	1.03E-242	0.620978021	TAA	0.976	0.64	1.95E-238	Selenok
Dcn	2.14E-241	1.020877965	TAA	0.802	0.33	4.07E-237	Dcn
Anxa1	1.98E-236	0.636832506	TAA	0.948	0.784	3.76E-232	Anxa1
Ace	2.74E-234	1.178711223	TAA	0.737	0.321	5.20E-230	Ace
Manf	1.46E-214	0.693290857	TAA	0.876	0.646	2.78E-210	Manf
Cfh	1.18E-210	0.954718023	TAA	0.818	0.34	2.24E-206	Cfh
Tpm4	7.10E-208	0.672555664	TAA	0.874	0.647	1.35E-203	Tpm4
Fbln2	4.88E-202	1.03023201	TAA	0.434	0.056	9.28E-198	Fbln2
S100a4	2.14E-194	0.786647561	TAA	0.853	0.545	4.06E-190	S100a4
Anxa5	8.28E-192	0.428282038	TAA	0.981	0.933	1.57E-187	Anxa5
Cpq	1.23E-188	0.587242997	TAA	0.909	0.751	2.33E-184	Cpq
Dnajc3	2.31E-187	0.597209462	TAA	0.886	0.72	4.40E-183	Dnajc3
Timp1	6.16E-183	1.023408005	TAA	0.576	0.181	1.17E-178	Timp1
Hspa5	2.49E-178	0.397456597	TAA	0.995	0.936	4.73E-174	Hspa5
Dnaja1	3.31E-174	0.595186327	TAA	0.896	0.755	6.30E-170	Dnaja1
Slco2a1	1.72E-171	0.770371166	TAA	0.348	0.034	3.27E-167	Slco2a1
7-Sep	3.85E-169	0.437690274	TAA	0.965	0.897	7.32E-165	7-Sep
Col8a1	1.27E-168	0.885109366	TAA	0.487	0.117	2.42E-164	Col8a1
Klf4	2.19E-163	0.651987429	TAA	0.86	0.501	4.17E-159	Klf4
Lrrc58	2.10E-162	0.641391069	TAA	0.777	0.592	4.00E-158	Lrrc58
Ttc9	3.92E-162	0.697743397	TAA	0.264	0.007	7.44E-158	Ttc9
Smad7	5.53E-160	0.773529465	TAA	0.789	0.538	1.05E-155	Smad7
Selenof	1.06E-159	0.485643772	TAA	0.987	0.645	2.02E-155	Selenof
Bdnf	3.39E-159	0.891386815	TAA	0.56	0.191	6.44E-155	Bdnf
Ltbp2	3.56E-158	0.915424684	TAA	0.503	0.144	6.77E-154	Ltbp2
Hsp90b1	8.25E-154	0.386812698	TAA	0.985	0.925	1.57E-149	Hsp90b1
Islr	1.20E-152	0.633047976	TAA	0.824	0.681	2.29E-148	Islr
Uchl1	2.84E-152	0.672463704	TAA	0.786	0.497	5.39E-148	Uchl1
Rack1	3.08E-152	0.459078996	TAA	0.996	0.662	5.86E-148	Rack1
Ctsl	1.85E-151	0.423775656	TAA	0.958	0.863	3.52E-147	Ctsl
Gm11361	8.66E-151	0.586784462	TAA	0.303	0.027	1.65E-146	Gm11361
Myl12b	1.05E-150	0.738092605	TAA	0.716	0.467	1.99E-146	Myl12b
Clic1	5.33E-150	0.437689836	TAA	0.912	0.837	1.01E-145	Clic1
Sulf1	5.65E-150	0.62841928	TAA	0.794	0.577	1.07E-145	Sulf1
Sptbn1	7.21E-149	0.539341973	TAA	0.872	0.778	1.37E-144	Sptbn1
Pdia6	1.19E-147	0.572023913	TAA	0.842	0.679	2.25E-143	Pdia6
Cytl1	7.19E-147	0.99884252	TAA	0.321	0.036	1.37E-142	Cytl1
Dbp	8.29E-146	0.817077727	TAA	0.614	0.258	1.58E-141	Dbp
Anxa2	1.83E-145	0.447193344	TAA	0.91	0.814	3.49E-141	Anxa2
Tspo	2.04E-145	0.313185809	TAA	0.994	0.955	3.87E-141	Tspo
Anxa3	2.06E-145	0.648025582	TAA	0.799	0.683	3.91E-141	Anxa3
Nfib	1.67E-143	0.413476416	TAA	0.943	0.889	3.17E-139	Nfib
Ctsh	7.73E-143	0.603888997	TAA	0.795	0.638	1.47E-138	Ctsh
Timp2	8.95E-143	0.371983004	TAA	0.98	0.916	1.70E-138	Timp2
Arpc3	1.53E-138	0.454528342	TAA	0.871	0.806	2.90E-134	Arpc3
P4ha1	5.96E-138	0.729853406	TAA	0.63	0.34	1.13E-133	P4ha1
Myl12a	1.27E-136	0.344115897	TAA	0.973	0.933	2.42E-132	Myl12a
Rbp1	2.63E-136	0.32291116	TAA	0.995	0.938	5.00E-132	Rbp1
Dkk3	1.81E-135	0.543753103	TAA	0.818	0.662	3.45E-131	Dkk3
Tmem59	6.62E-135	0.407067755	TAA	0.908	0.864	1.26E-130	Tmem59
1500015O10Rik	6.89E-135	0.835408752	TAA	0.359	0.065	1.31E-130	1500015O10Rik
Tnfrsf11b	7.37E-135	1.053352271	TAA	0.548	0.236	1.40E-130	Tnfrsf11b
Fgfr1	3.85E-134	0.650643929	TAA	0.725	0.55	7.32E-130	Fgfr1
Ecm1	1.15E-133	0.353817777	TAA	0.968	0.902	2.19E-129	Ecm1
Ppib	9.06E-130	0.311251677	TAA	0.977	0.954	1.72E-125	Ppib
Crispld1	9.17E-129	0.764024362	TAA	0.418	0.111	1.74E-124	Crispld1
Zbtb20	3.43E-128	0.259093043	TAA	0.996	0.959	6.52E-124	Zbtb20
Gng5	4.66E-128	0.262568643	TAA	0.991	0.973	8.86E-124	Gng5
Ctsz	1.10E-126	0.51627014	TAA	0.795	0.686	2.10E-122	Ctsz
Ehd4	2.53E-125	0.633409087	TAA	0.712	0.478	4.80E-121	Ehd4
Tmem50a	8.77E-123	0.486592062	TAA	0.82	0.734	1.67E-118	Tmem50a
Kazald1	2.45E-121	0.735250389	TAA	0.638	0.404	4.65E-117	Kazald1
Spp1	2.37E-120	0.828709083	TAA	0.318	0.052	4.50E-116	Spp1
Emp3	1.48E-119	0.306098424	TAA	0.98	0.933	2.81E-115	Emp3
Tmed10	2.71E-119	0.409179256	TAA	0.884	0.828	5.16E-115	Tmed10
Lamc3	5.12E-118	0.875416049	TAA	0.522	0.225	9.73E-114	Lamc3
Ssr4	1.25E-117	0.398979812	TAA	0.905	0.832	2.38E-113	Ssr4
Sem1	5.83E-117	0.438095495	TAA	0.948	0.644	1.11E-112	Sem1
Txndc17	1.15E-116	0.415173665	TAA	0.844	0.797	2.18E-112	Txndc17
Rpl9-ps6	1.17E-116	0.537630831	TAA	0.777	0.435	2.22E-112	Rpl9-ps6
Spcs2	2.33E-116	0.54861074	TAA	0.744	0.613	4.43E-112	Spcs2
Rpl10-ps3	8.06E-116	0.490337545	TAA	0.827	0.518	1.53E-111	Rpl10-ps3
Sdc2	1.90E-114	0.573636311	TAA	0.755	0.61	3.61E-110	Sdc2
Psma3	1.37E-113	0.352774998	TAA	0.89	0.876	2.59E-109	Psma3
Mtdh	2.37E-113	0.389140903	TAA	0.893	0.835	4.50E-109	Mtdh
Npc2	7.47E-113	0.527951315	TAA	0.752	0.633	1.42E-108	Npc2
Serpinb6a	7.98E-112	0.443023664	TAA	0.831	0.749	1.52E-107	Serpinb6a
Selenop	5.13E-111	0.622905659	TAA	0.684	0.409	9.76E-107	Selenop
Bhlhe40	2.76E-110	0.7726268	TAA	0.566	0.275	5.26E-106	Bhlhe40
Anp32b	3.14E-110	0.367668398	TAA	0.882	0.869	5.97E-106	Anp32b
Ccnd1	9.30E-110	0.70897881	TAA	0.264	0.036	1.77E-105	Ccnd1
Srp9	1.81E-109	0.422225664	TAA	0.821	0.761	3.43E-105	Srp9
Sh3glb1	2.80E-109	0.410446577	TAA	0.833	0.795	5.32E-105	Sh3glb1
Serpine1	3.90E-109	0.476011769	TAA	0.848	0.62	7.42E-105	Serpine1
Hspe1	1.29E-107	0.358311376	TAA	0.896	0.859	2.45E-103	Hspe1
Tmed9	4.82E-107	0.381800365	TAA	0.875	0.821	9.15E-103	Tmed9
Nbeal1	7.60E-107	0.444072024	TAA	0.8	0.719	1.45E-102	Nbeal1
Alcam	1.17E-106	0.709853565	TAA	0.56	0.298	2.22E-102	Alcam
Ldha	6.65E-105	0.379224733	TAA	0.887	0.834	1.26E-100	Ldha
Arhgdib	1.00E-104	0.743564941	TAA	0.461	0.182	1.90E-100	Arhgdib
Slc6a6	1.32E-104	0.646125599	TAA	0.687	0.521	2.52E-100	Slc6a6
Sfr1	1.64E-104	0.36821145	TAA	0.892	0.853	3.12E-100	Sfr1
Rtraf	4.24E-104	0.467603272	TAA	0.8	0.573	8.05E-100	Rtraf
Fxyd5	1.19E-103	0.653946621	TAA	0.617	0.363	2.25E-99	Fxyd5
Cast	2.74E-103	0.51320961	TAA	0.739	0.558	5.20E-99	Cast
Rps12-ps3	3.23E-103	0.517459517	TAA	0.731	0.391	6.14E-99	Rps12-ps3
Npm1	1.15E-102	0.256661006	TAA	0.986	0.964	2.19E-98	Npm1
Fat1	1.52E-102	0.460808394	TAA	0.79	0.701	2.88E-98	Fat1
Arl1	8.68E-102	0.403060382	TAA	0.821	0.781	1.65E-97	Arl1
Tagln2	1.11E-101	0.288070181	TAA	0.988	0.94	2.11E-97	Tagln2
Tnnt2	1.60E-101	0.736620544	TAA	0.591	0.241	3.04E-97	Tnnt2
1810037I17Rik	3.19E-101	0.32703169	TAA	0.908	0.887	6.06E-97	1810037I17Rik
Pdia3	6.83E-101	0.328589993	TAA	0.93	0.901	1.30E-96	Pdia3
Ctsd	8.01E-101	0.270132686	TAA	0.962	0.948	1.52E-96	Ctsd
Rnase4	1.98E-100	0.707094092	TAA	0.557	0.322	3.77E-96	Rnase4
9930111J21Rik2	1.16E-98	0.546000211	TAA	0.299	0.06	2.20E-94	9930111J21Rik2
Sh3bgrl3	1.56E-98	0.436826865	TAA	0.79	0.716	2.96E-94	Sh3bgrl3
Rheb	1.79E-98	0.330014788	TAA	0.908	0.888	3.40E-94	Rheb
Bmp4	2.04E-98	0.569134914	TAA	0.277	0.05	3.87E-94	Bmp4
Atp6v0e	3.37E-98	0.310703931	TAA	0.903	0.888	6.42E-94	Atp6v0e
Tmod3	1.11E-96	0.652929938	TAA	0.526	0.279	2.11E-92	Tmod3
Ptgs2	1.91E-96	0.737554666	TAA	0.378	0.11	3.64E-92	Ptgs2
B2m	2.31E-96	0.256802899	TAA	0.979	0.92	4.39E-92	B2m
Ppp1r14b	9.56E-96	0.483393195	TAA	0.731	0.528	1.82E-91	Ppp1r14b
Gas6	2.40E-95	0.389236576	TAA	0.885	0.828	4.56E-91	Gas6
Psma4	9.70E-95	0.430571748	TAA	0.77	0.712	1.84E-90	Psma4
Selenos	2.82E-94	0.517205778	TAA	0.704	0.487	5.37E-90	Selenos
Prdx4	7.45E-94	0.403787707	TAA	0.834	0.779	1.42E-89	Prdx4
Rhoa	9.09E-94	0.25099446	TAA	0.979	0.966	1.73E-89	Rhoa
Prdx2	1.85E-93	0.349506177	TAA	0.861	0.841	3.51E-89	Prdx2
Swi5	1.93E-93	0.322936988	TAA	0.895	0.889	3.66E-89	Swi5
Golim4	2.15E-93	0.44222354	TAA	0.783	0.694	4.09E-89	Golim4
Bnip2	2.64E-93	0.31343343	TAA	0.91	0.895	5.02E-89	Bnip2
Egr3	8.17E-93	0.609848159	TAA	0.361	0.101	1.55E-88	Egr3
Itgbl1	2.60E-92	0.425487113	TAA	0.823	0.712	4.93E-88	Itgbl1
Tax1bp1	3.83E-92	0.411700502	TAA	0.82	0.743	7.29E-88	Tax1bp1
Arf4	5.25E-92	0.34212306	TAA	0.875	0.855	9.99E-88	Arf4
Ahnak2	9.92E-92	0.5447752	TAA	0.675	0.451	1.89E-87	Ahnak2
Gm17056	2.66E-91	0.640496804	TAA	0.494	0.22	5.06E-87	Gm17056
Ccnd2	3.58E-91	0.347479395	TAA	0.885	0.802	6.80E-87	Ccnd2
Lum	4.60E-91	0.788127547	TAA	0.438	0.162	8.74E-87	Lum
Rbm3	1.12E-90	0.346477647	TAA	0.865	0.79	2.12E-86	Rbm3
Sub1	3.14E-90	0.353300115	TAA	0.852	0.82	5.96E-86	Sub1
Clta	7.53E-89	0.310753273	TAA	0.877	0.877	1.43E-84	Clta
Ankrd12	1.90E-87	0.555608681	TAA	0.667	0.518	3.61E-83	Ankrd12
Mical2	2.31E-87	0.471293889	TAA	0.729	0.622	4.39E-83	Mical2
Tm9sf3	8.21E-87	0.377196133	TAA	0.795	0.765	1.56E-82	Tm9sf3
Atp5f1	9.25E-87	0.311247357	TAA	0.887	0.869	1.76E-82	Atp5f1
Erlec1	1.04E-86	0.573399306	TAA	0.576	0.375	1.98E-82	Erlec1
Mpc1	1.42E-86	0.328360727	TAA	0.859	0.846	2.71E-82	Mpc1
Cyb5a	1.50E-86	0.368301858	TAA	0.834	0.824	2.86E-82	Cyb5a
Fst	1.92E-86	0.536083502	TAA	0.275	0.056	3.65E-82	Fst
Trappc4	3.04E-86	0.557883105	TAA	0.586	0.41	5.78E-82	Trappc4
Tnfrsf12a	6.41E-86	0.351414119	TAA	0.887	0.784	1.22E-81	Tnfrsf12a
Eid1	1.11E-85	0.383816268	TAA	0.828	0.762	2.12E-81	Eid1
Atp1b3	3.59E-85	0.451468757	TAA	0.724	0.656	6.82E-81	Atp1b3
Cd302	4.63E-85	0.678293907	TAA	0.54	0.328	8.80E-81	Cd302
Atpif1	9.21E-85	0.275137217	TAA	0.917	0.913	1.75E-80	Atpif1
Rtn4	3.84E-84	0.273407021	TAA	0.919	0.894	7.29E-80	Rtn4
Atp5o.1	3.85E-84	0.453230834	TAA	0.732	0.53	7.32E-80	Atp5o.1
Srp14	1.95E-83	0.310088159	TAA	0.863	0.854	3.71E-79	Srp14
Aldh2	2.30E-82	0.254418028	TAA	0.978	0.956	4.37E-78	Aldh2
Pomp	3.22E-82	0.327751127	TAA	0.845	0.819	6.12E-78	Pomp
Gdf10	1.40E-81	0.762245324	TAA	0.329	0.103	2.66E-77	Gdf10
Nrgn	2.96E-81	0.647461438	TAA	0.28	0.069	5.63E-77	Nrgn
Dbi	1.09E-80	0.267129926	TAA	0.933	0.907	2.07E-76	Dbi
Itgb5	1.74E-80	0.297296875	TAA	0.916	0.904	3.31E-76	Itgb5
Iqgap1	3.31E-80	0.356807194	TAA	0.832	0.757	6.28E-76	Iqgap1
Ank	7.14E-80	0.686670821	TAA	0.518	0.317	1.36E-75	Ank
Tmem30a	1.83E-79	0.424615984	TAA	0.709	0.654	3.47E-75	Tmem30a
Fam3c	4.90E-79	0.512878644	TAA	0.641	0.514	9.32E-75	Fam3c
Plpp3	5.43E-79	0.513113003	TAA	0.724	0.643	1.03E-74	Plpp3
Mxra7	8.78E-79	0.56725777	TAA	0.574	0.398	1.67E-74	Mxra7
Ssb	1.84E-78	0.396016691	TAA	0.767	0.721	3.50E-74	Ssb
Ltbp3	4.73E-78	0.405496235	TAA	0.771	0.692	8.99E-74	Ltbp3
Sec62	6.64E-78	0.333424581	TAA	0.846	0.85	1.26E-73	Sec62
Col15a1	1.03E-77	0.537062359	TAA	0.645	0.493	1.97E-73	Col15a1
Wls	2.00E-77	0.422352807	TAA	0.728	0.671	3.81E-73	Wls
Ywhae	4.37E-76	0.338101089	TAA	0.799	0.777	8.31E-72	Ywhae
Ccdc80	4.49E-76	0.494367904	TAA	0.71	0.606	8.54E-72	Ccdc80
Rsrp1	6.16E-76	0.34326018	TAA	0.848	0.81	1.17E-71	Rsrp1
Kif5b	1.33E-75	0.272999901	TAA	0.918	0.903	2.53E-71	Kif5b
Gpx8	1.82E-75	0.46081152	TAA	0.69	0.609	3.45E-71	Gpx8
Scp2	2.41E-75	0.277478747	TAA	0.885	0.88	4.58E-71	Scp2
Nme1	2.69E-75	0.501949311	TAA	0.628	0.512	5.11E-71	Nme1
Ctnna1	3.15E-75	0.39165054	TAA	0.741	0.713	5.98E-71	Ctnna1
Nr4a3	4.39E-75	0.669463325	TAA	0.369	0.139	8.34E-71	Nr4a3
Ran	1.53E-74	0.329568343	TAA	0.81	0.797	2.91E-70	Ran
Emp2	2.42E-74	0.421519152	TAA	0.727	0.671	4.59E-70	Emp2
Psma7	1.59E-73	0.295623671	TAA	0.859	0.861	3.02E-69	Psma7
Cnpy2	2.07E-73	0.411683655	TAA	0.723	0.673	3.94E-69	Cnpy2
Tceal9	2.38E-73	0.433998736	TAA	0.714	0.513	4.53E-69	Tceal9
Tcf4	2.59E-73	0.560750334	TAA	0.564	0.384	4.93E-69	Tcf4
Wnk1	3.44E-73	0.404604514	TAA	0.719	0.668	6.55E-69	Wnk1
Cebpd	4.22E-73	0.611639202	TAA	0.591	0.344	8.02E-69	Cebpd
Psma2	5.79E-73	0.320937805	TAA	0.831	0.823	1.10E-68	Psma2
Coq10b	7.59E-73	0.50562564	TAA	0.647	0.513	1.44E-68	Coq10b
Zfand5	1.37E-72	0.415556053	TAA	0.717	0.645	2.60E-68	Zfand5
Spcs1	2.04E-72	0.327323673	TAA	0.812	0.795	3.88E-68	Spcs1
Rab6b	2.31E-72	0.568821244	TAA	0.458	0.234	4.40E-68	Rab6b
Fuca1	2.41E-72	0.534364725	TAA	0.589	0.45	4.58E-68	Fuca1
Tmed3	2.60E-72	0.344420821	TAA	0.802	0.775	4.94E-68	Tmed3
Apoe1	3.35E-72	0.594743538	TAA	0.704	0.527	6.37E-68	Apoe
Glg1	5.03E-72	0.363581261	TAA	0.772	0.679	9.55E-68	Glg1
Abracl	5.16E-72	0.361655693	TAA	0.795	0.734	9.81E-68	Abracl
Sec61b	1.08E-71	0.29731392	TAA	0.857	0.86	2.05E-67	Sec61b
Lrp1	2.95E-71	0.369289621	TAA	0.789	0.723	5.61E-67	Lrp1
Vdac2	3.08E-71	0.306712846	TAA	0.826	0.836	5.86E-67	Vdac2
Pla2g4a	3.43E-71	0.58832337	TAA	0.484	0.285	6.51E-67	Pla2g4a
Kmt2e	3.80E-71	0.466763742	TAA	0.683	0.604	7.23E-67	Kmt2e
Hbegf	8.84E-71	0.560599206	TAA	0.677	0.509	1.68E-66	Hbegf
Krtcap2	1.21E-70	0.34394988	TAA	0.805	0.8	2.31E-66	Krtcap2
Serpini1	1.30E-70	0.51886728	TAA	0.63	0.498	2.46E-66	Serpini1
Vps29	1.39E-70	0.410771453	TAA	0.686	0.638	2.64E-66	Vps29
Ncl	1.60E-70	0.2850057	TAA	0.882	0.892	3.04E-66	Ncl
S100a10	1.82E-70	0.550049128	TAA	0.653	0.51	3.46E-66	S100a10
Rasal2	3.46E-70	0.527222447	TAA	0.572	0.424	6.57E-66	Rasal2
Cd47	2.07E-69	0.425518362	TAA	0.689	0.619	3.93E-65	Cd47
Eif3m	3.47E-69	0.365709725	TAA	0.75	0.726	6.60E-65	Eif3m
Psmb1	3.61E-69	0.274029968	TAA	0.865	0.882	6.86E-65	Psmb1
Nucks1	5.03E-69	0.419733427	TAA	0.685	0.609	9.57E-65	Nucks1
Tgfb2	7.49E-69	0.535923935	TAA	0.6	0.457	1.42E-64	Tgfb2
Srpr	9.98E-69	0.477237177	TAA	0.647	0.548	1.90E-64	Srpr
Rab2a	1.11E-68	0.266931137	TAA	0.875	0.889	2.10E-64	Rab2a
H2-K1	1.17E-68	0.432613824	TAA	0.7	0.618	2.23E-64	H2-K1
Ube2b	2.12E-68	0.323320351	TAA	0.789	0.802	4.02E-64	Ube2b
Mmp2	3.68E-68	0.60374639	TAA	0.337	0.128	7.00E-64	Mmp2
Hspa1b1	8.23E-68	0.407088685	TAA	0.578	0.359	1.56E-63	Hspa1b
Psmb4	1.05E-67	0.331263179	TAA	0.798	0.793	2.00E-63	Psmb4
Gnai1	1.07E-67	0.402051909	TAA	0.701	0.642	2.03E-63	Gnai1
Rock2	1.42E-67	0.301929756	TAA	0.869	0.822	2.71E-63	Rock2
Ostc	2.82E-67	0.403058664	TAA	0.692	0.634	5.36E-63	Ostc
Eif5	4.62E-67	0.314864383	TAA	0.821	0.813	8.79E-63	Eif5
Slit3	5.00E-67	0.482486594	TAA	0.619	0.512	9.51E-63	Slit3
Serping1	3.68E-66	0.510069482	TAA	0.666	0.549	7.00E-62	Serping1
Tpr	4.51E-66	0.393411187	TAA	0.733	0.655	8.58E-62	Tpr
Sphkap	7.05E-66	0.501787907	TAA	0.336	0.123	1.34E-61	Sphkap
Dad1	1.09E-65	0.250433616	TAA	0.906	0.908	2.07E-61	Dad1
Lman1	1.90E-65	0.503468379	TAA	0.572	0.423	3.61E-61	Lman1
Ifrd1	1.99E-65	0.2949404	TAA	0.781	0.645	3.78E-61	Ifrd1
Txnl1	2.16E-65	0.444094683	TAA	0.648	0.581	4.10E-61	Txnl1
Arl6ip5	2.17E-65	0.29660854	TAA	0.805	0.821	4.12E-61	Arl6ip5
Ywhaz	2.79E-65	0.300698262	TAA	0.822	0.802	5.30E-61	Ywhaz
Snu13	3.72E-65	0.432105757	TAA	0.653	0.482	7.08E-61	Snu13
Gabarapl2	3.91E-65	0.306776408	TAA	0.799	0.808	7.43E-61	Gabarapl2
Sat1	9.54E-65	0.348831228	TAA	0.811	0.752	1.81E-60	Sat1
Tmem176a	1.88E-64	0.59679055	TAA	0.479	0.288	3.57E-60	Tmem176a
Ifitm3	2.60E-64	0.267510565	TAA	0.889	0.839	4.95E-60	Ifitm3
Selenom	3.03E-64	0.338986331	TAA	0.908	0.62	5.76E-60	Selenom
Atp6v1f	5.25E-64	0.255573087	TAA	0.872	0.896	9.99E-60	Atp6v1f
Cp	6.93E-64	0.652906826	TAA	0.434	0.221	1.32E-59	Cp
Ephx1	7.58E-64	0.551046598	TAA	0.517	0.349	1.44E-59	Ephx1
Rcn1	1.28E-63	0.563267377	TAA	0.532	0.388	2.44E-59	Rcn1
Rpl36a-ps1	1.47E-63	0.417506203	TAA	0.281	0.091	2.79E-59	Rpl36a-ps1
Btbd7	2.04E-63	0.450351185	TAA	0.593	0.431	3.88E-59	Btbd7
Ptp4a2	2.58E-63	0.28078401	TAA	0.845	0.838	4.91E-59	Ptp4a2
Meg3	4.27E-63	0.341422758	TAA	0.716	0.501	8.12E-59	Meg3
Pigp	6.26E-63	0.407063072	TAA	0.681	0.652	1.19E-58	Pigp
Plxdc2	1.29E-62	0.492565565	TAA	0.603	0.484	2.45E-58	Plxdc2
Ndufc2	2.02E-62	0.329040514	TAA	0.756	0.76	3.85E-58	Ndufc2
Igfbp4	2.73E-62	0.494265118	TAA	0.674	0.482	5.19E-58	Igfbp4
Fbn1	9.00E-62	0.452793616	TAA	0.665	0.606	1.71E-57	Fbn1
Sncg	1.80E-61	0.453614378	TAA	0.642	0.405	3.41E-57	Sncg
Arid5b	2.42E-61	0.364532524	TAA	0.767	0.724	4.59E-57	Arid5b
Eloc	2.44E-61	0.40328454	TAA	0.651	0.502	4.63E-57	Eloc
Mfap5	2.51E-61	0.576444658	TAA	0.645	0.488	4.77E-57	Mfap5
Sumo1	3.59E-61	0.392161684	TAA	0.663	0.646	6.82E-57	Sumo1
Sf3b1	4.81E-61	0.368404515	TAA	0.732	0.724	9.15E-57	Sf3b1
Ywhab	7.03E-61	0.295775305	TAA	0.797	0.792	1.34E-56	Ywhab
Anxa7	7.96E-61	0.396060814	TAA	0.69	0.651	1.51E-56	Anxa7
Emc7	8.10E-61	0.374355286	TAA	0.699	0.678	1.54E-56	Emc7
Snx3	1.14E-60	0.262391588	TAA	0.846	0.857	2.17E-56	Snx3
Dap	1.16E-60	0.33100917	TAA	0.77	0.738	2.20E-56	Dap
Ereg	4.00E-60	0.530022764	TAA	0.277	0.093	7.61E-56	Ereg
Psmd7	6.10E-60	0.298161154	TAA	0.782	0.787	1.16E-55	Psmd7
Lpl	3.79E-59	0.51448769	TAA	0.382	0.172	7.21E-55	Lpl
Fgf2	7.22E-59	0.479288375	TAA	0.558	0.424	1.37E-54	Fgf2
Atp6v1g1	1.00E-58	0.254485012	TAA	0.843	0.868	1.90E-54	Atp6v1g1
Hnrnpf	1.00E-58	0.309040784	TAA	0.768	0.796	1.91E-54	Hnrnpf
Prelp	1.31E-58	0.469413788	TAA	0.687	0.557	2.49E-54	Prelp
Sdf4	2.06E-58	0.368011099	TAA	0.71	0.695	3.92E-54	Sdf4
Tubb2a	5.12E-58	0.508831526	TAA	0.566	0.415	9.74E-54	Tubb2a
Arf5	1.63E-57	0.342899938	TAA	0.71	0.691	3.10E-53	Arf5
Mesd	2.12E-57	0.457498647	TAA	0.513	0.349	4.03E-53	Mesd
Rer1	4.74E-57	0.30631707	TAA	0.759	0.771	9.02E-53	Rer1
Crlf1	6.82E-57	0.611234335	TAA	0.455	0.27	1.30E-52	Crlf1
Hexa	8.25E-57	0.501419072	TAA	0.612	0.551	1.57E-52	Hexa
Sf3b2	3.20E-56	0.346100472	TAA	0.716	0.703	6.08E-52	Sf3b2
Pdgfa	3.45E-56	0.280778786	TAA	0.808	0.802	6.57E-52	Pdgfa
Tpm3	4.25E-56	0.457956733	TAA	0.612	0.524	8.08E-52	Tpm3
Tmem167	5.77E-56	0.415651712	TAA	0.611	0.536	1.10E-51	Tmem167
H2afz	6.66E-56	0.294291953	TAA	0.804	0.796	1.27E-51	H2afz
Lmo4	1.25E-55	0.490384039	TAA	0.599	0.47	2.38E-51	Lmo4
Eif1ax	1.56E-55	0.311027027	TAA	0.737	0.747	2.97E-51	Eif1ax
Pcbp2	1.86E-55	0.265445079	TAA	0.832	0.815	3.53E-51	Pcbp2
Bmpr2	1.92E-55	0.459375279	TAA	0.588	0.513	3.66E-51	Bmpr2
Hnrnpa2b1	2.03E-55	0.2628487	TAA	0.857	0.869	3.86E-51	Hnrnpa2b1
Id1	2.11E-55	0.39713527	TAA	0.799	0.643	4.02E-51	Id1
Dnaja2	2.87E-55	0.394019974	TAA	0.655	0.619	5.46E-51	Dnaja2
Psmd12	2.88E-55	0.422512622	TAA	0.596	0.506	5.47E-51	Psmd12
S100a13	2.90E-55	0.283430455	TAA	0.799	0.812	5.51E-51	S100a13
Abi3bp	6.22E-55	0.587382492	TAA	0.582	0.459	1.18E-50	Abi3bp
Tspan4	8.71E-55	0.555966411	TAA	0.504	0.376	1.66E-50	Tspan4
Itm2c	1.09E-54	0.335002501	TAA	0.749	0.743	2.07E-50	Itm2c
Ezr	1.21E-54	0.497025382	TAA	0.253	0.084	2.29E-50	Ezr
Ccser2	1.30E-54	0.336299518	TAA	0.706	0.703	2.48E-50	Ccser2
Prex2	1.63E-54	0.484024114	TAA	0.359	0.172	3.09E-50	Prex2
Asap2	4.33E-54	0.415165831	TAA	0.643	0.547	8.22E-50	Asap2
Zfp36l2	4.60E-54	0.405903805	TAA	0.673	0.591	8.75E-50	Zfp36l2
Sec11a	1.19E-53	0.348772162	TAA	0.689	0.688	2.27E-49	Sec11a
Skil	2.09E-53	0.426440992	TAA	0.652	0.565	3.96E-49	Skil
Unc5b	2.30E-53	0.467077544	TAA	0.279	0.104	4.38E-49	Unc5b
Crlf2	2.63E-53	0.488416029	TAA	0.501	0.367	4.99E-49	Crlf2
Pdcd10	3.99E-53	0.367773604	TAA	0.651	0.607	7.58E-49	Pdcd10
Ikbip	7.02E-53	0.434227825	TAA	0.569	0.464	1.33E-48	Ikbip
Atraid	7.21E-53	0.327978918	TAA	0.729	0.72	1.37E-48	Atraid
Gm10073	1.48E-52	0.307034314	TAA	0.76	0.566	2.82E-48	Gm10073
Mtpn	3.18E-52	0.398530311	TAA	0.621	0.568	6.04E-48	Mtpn
Sri	3.23E-52	0.457188344	TAA	0.574	0.493	6.14E-48	Sri
Bcap31	3.46E-52	0.336241663	TAA	0.722	0.712	6.57E-48	Bcap31
Qpct	4.54E-52	0.497435405	TAA	0.316	0.138	8.62E-48	Qpct
Map3k20	8.20E-52	0.363913989	TAA	0.647	0.499	1.56E-47	Map3k20
Atp2b1	1.74E-51	0.428205773	TAA	0.602	0.532	3.31E-47	Atp2b1
Rpl27-ps3	2.03E-51	0.392738322	TAA	0.588	0.41	3.87E-47	Rpl27-ps3
Zcrb1	3.87E-51	0.293950865	TAA	0.742	0.754	7.36E-47	Zcrb1
Prrc2c	5.41E-51	0.367030544	TAA	0.675	0.626	1.03E-46	Prrc2c
Tulp4	5.85E-51	0.501228179	TAA	0.501	0.377	1.11E-46	Tulp4
Chmp5	5.98E-51	0.385719497	TAA	0.62	0.58	1.14E-46	Chmp5
Hspd1	1.26E-50	0.384549239	TAA	0.666	0.647	2.39E-46	Hspd1
Hdlbp	1.33E-50	0.317845056	TAA	0.751	0.716	2.53E-46	Hdlbp
Atp1b1	1.34E-50	0.527481898	TAA	0.264	0.095	2.55E-46	Atp1b1
Cetn3	1.68E-50	0.333068309	TAA	0.69	0.684	3.19E-46	Cetn3
Smurf2	2.19E-50	0.486861655	TAA	0.468	0.331	4.16E-46	Smurf2
Pcolce	2.85E-50	0.611289312	TAA	0.434	0.274	5.42E-46	Pcolce
Vdac3	8.66E-50	0.298294937	TAA	0.729	0.748	1.65E-45	Vdac3
Cct8	1.57E-49	0.348984778	TAA	0.68	0.662	2.98E-45	Cct8
Prdx5	1.84E-49	0.25435837	TAA	0.797	0.82	3.50E-45	Prdx5
Myh9	3.32E-49	0.50054801	TAA	0.562	0.462	6.32E-45	Myh9
Dynlt3	5.16E-49	0.322930093	TAA	0.701	0.714	9.82E-45	Dynlt3
Sugt1	7.89E-49	0.391680096	TAA	0.618	0.552	1.50E-44	Sugt1
Tcf25	7.98E-49	0.299728484	TAA	0.72	0.721	1.52E-44	Tcf25
Mcl1	9.44E-49	0.306881318	TAA	0.755	0.731	1.79E-44	Mcl1
Dnajc1	9.82E-49	0.38961027	TAA	0.635	0.545	1.87E-44	Dnajc1
Esd	1.67E-48	0.270154734	TAA	0.767	0.783	3.17E-44	Esd
Rora	2.54E-48	0.463031507	TAA	0.541	0.437	4.84E-44	Rora
Fkbp3	2.61E-48	0.446493814	TAA	0.555	0.459	4.95E-44	Fkbp3
Glud1	3.41E-48	0.364243266	TAA	0.638	0.623	6.48E-44	Glud1
Cnih4	4.34E-48	0.412421753	TAA	0.584	0.509	8.25E-44	Cnih4
Nox4	1.16E-47	0.272828072	TAA	0.81	0.819	2.20E-43	Nox4
Rac1	1.29E-47	0.274506382	TAA	0.75	0.767	2.46E-43	Rac1
Pafah1b1	1.54E-47	0.288971292	TAA	0.765	0.771	2.92E-43	Pafah1b1
Nucb2	1.65E-47	0.509868659	TAA	0.373	0.211	3.14E-43	Nucb2
1110008F13Rik	2.11E-47	0.345274416	TAA	0.646	0.637	4.02E-43	1110008F13Rik
Tomm20	2.39E-47	0.265056605	TAA	0.751	0.791	4.55E-43	Tomm20
Cox5a	3.47E-47	0.255783346	TAA	0.803	0.827	6.59E-43	Cox5a
Spag9	5.02E-47	0.352276184	TAA	0.672	0.64	9.55E-43	Spag9
Colec12	5.20E-47	0.447301316	TAA	0.591	0.52	9.89E-43	Colec12
Nr4a2	6.30E-47	0.588888924	TAA	0.44	0.266	1.20E-42	Nr4a2
Ubxn4	1.16E-46	0.362479245	TAA	0.64	0.607	2.20E-42	Ubxn4
Capg	1.35E-46	0.495056789	TAA	0.375	0.214	2.57E-42	Capg
Gm9780	3.25E-46	0.484411833	TAA	0.339	0.174	6.18E-42	Gm9780
1110008P14Rik	4.22E-46	0.451864803	TAA	0.551	0.477	8.03E-42	1110008P14Rik
Vcp	5.86E-46	0.253956255	TAA	0.78	0.803	1.11E-41	Vcp
Psenen	7.03E-46	0.310981986	TAA	0.715	0.72	1.34E-41	Psenen
Trir	7.74E-46	0.365068971	TAA	0.597	0.474	1.47E-41	Trir
Chmp3	7.87E-46	0.33222589	TAA	0.66	0.655	1.50E-41	Chmp3
Cd109	8.45E-46	0.477581596	TAA	0.374	0.211	1.61E-41	Cd109
Efna5	9.17E-46	0.443638311	TAA	0.487	0.367	1.74E-41	Efna5
Vamp5	1.55E-45	0.515475825	TAA	0.407	0.26	2.96E-41	Vamp5
Cct2	2.38E-45	0.305714785	TAA	0.706	0.704	4.53E-41	Cct2
Tmem176b	3.08E-45	0.449911097	TAA	0.578	0.455	5.86E-41	Tmem176b
Ptges3	5.45E-45	0.281279228	TAA	0.738	0.765	1.04E-40	Ptges3
Mtch1	7.16E-45	0.34190879	TAA	0.665	0.658	1.36E-40	Mtch1
Emb	9.11E-45	0.397705201	TAA	0.53	0.327	1.73E-40	Emb
Rpn2	1.30E-44	0.282174205	TAA	0.738	0.76	2.46E-40	Rpn2
Sntb2	1.54E-44	0.475280193	TAA	0.478	0.359	2.93E-40	Sntb2
Smim10l1	1.78E-44	0.342837396	TAA	0.647	0.635	3.38E-40	Smim10l1
Rnh1	3.45E-44	0.30521643	TAA	0.701	0.696	6.56E-40	Rnh1
Smoc1	4.85E-44	0.603335776	TAA	0.551	0.487	9.22E-40	Smoc1
Cacybp	4.94E-44	0.408750147	TAA	0.562	0.494	9.40E-40	Cacybp
Ddit3	8.68E-44	0.508685354	TAA	0.519	0.408	1.65E-39	Ddit3
Top1	9.28E-44	0.356702851	TAA	0.66	0.638	1.76E-39	Top1
Mdh1	1.05E-43	0.291689266	TAA	0.735	0.766	2.00E-39	Mdh1
Fundc2	1.32E-43	0.37094303	TAA	0.6	0.572	2.50E-39	Fundc2
Arhgap5	3.78E-43	0.374543406	TAA	0.585	0.5	7.18E-39	Arhgap5
Pttg1ip	4.71E-43	0.349233625	TAA	0.667	0.681	8.95E-39	Pttg1ip
Fkbp7	1.02E-42	0.406223692	TAA	0.593	0.55	1.93E-38	Fkbp7
Gls	1.03E-42	0.407210205	TAA	0.572	0.516	1.96E-38	Gls
Col4a4	3.76E-42	0.501847678	TAA	0.316	0.161	7.15E-38	Col4a4
Phlda3	5.42E-42	0.449938271	TAA	0.503	0.377	1.03E-37	Phlda3
Mrps14	6.69E-42	0.275727929	TAA	0.713	0.727	1.27E-37	Mrps14
Fkbp11	1.02E-41	0.442362725	TAA	0.265	0.115	1.93E-37	Fkbp11
BC031181	1.21E-41	0.285631127	TAA	0.681	0.7	2.30E-37	BC031181
Scn1b	1.49E-41	0.410641	TAA	0.538	0.451	2.83E-37	Scn1b
Col14a1	1.74E-41	0.535089603	TAA	0.423	0.258	3.30E-37	Col14a1
Akap13	1.76E-41	0.339428469	TAA	0.641	0.622	3.34E-37	Akap13
Ifngr2	2.42E-41	0.326546562	TAA	0.636	0.634	4.59E-37	Ifngr2
Pgrmc1	2.45E-41	0.28021482	TAA	0.717	0.743	4.65E-37	Pgrmc1
St13	3.65E-41	0.322754788	TAA	0.646	0.641	6.94E-37	St13
Smap1	3.89E-41	0.359144403	TAA	0.597	0.553	7.39E-37	Smap1
Tbrg1	4.35E-41	0.304396755	TAA	0.683	0.673	8.27E-37	Tbrg1
Rab6a	4.89E-41	0.346641768	TAA	0.61	0.581	9.30E-37	Rab6a
Kras	5.17E-41	0.422473988	TAA	0.509	0.419	9.83E-37	Kras
Cd248	5.46E-41	0.498434725	TAA	0.357	0.212	1.04E-36	Cd248
Magt1	5.98E-41	0.480051524	TAA	0.408	0.269	1.14E-36	Magt1
Creb3l2	8.58E-41	0.350479975	TAA	0.625	0.624	1.63E-36	Creb3l2
2900097C17Rik	9.39E-41	0.379498218	TAA	0.478	0.346	1.78E-36	2900097C17Rik
Scx	1.25E-40	0.499809836	TAA	0.379	0.227	2.37E-36	Scx
Brk1	1.45E-40	0.269875919	TAA	0.712	0.762	2.75E-36	Brk1
Myof	2.18E-40	0.423635025	TAA	0.501	0.41	4.14E-36	Myof
Cd2ap	4.20E-40	0.416489343	TAA	0.492	0.395	7.99E-36	Cd2ap
Camk2n1	5.74E-40	0.320816335	TAA	0.691	0.668	1.09E-35	Camk2n1
Ddost	6.72E-40	0.291190478	TAA	0.69	0.714	1.28E-35	Ddost
Plod2	7.19E-40	0.422070747	TAA	0.525	0.435	1.37E-35	Plod2
Fam198b	1.41E-39	0.325642638	TAA	0.669	0.652	2.68E-35	Fam198b
Twist1	1.54E-39	0.389212681	TAA	0.362	0.195	2.92E-35	Twist1
Jak1	2.07E-39	0.422922311	TAA	0.511	0.43	3.93E-35	Jak1
P3h3	3.55E-39	0.367666941	TAA	0.598	0.572	6.74E-35	P3h3
Ddx50	4.37E-39	0.366264963	TAA	0.6	0.58	8.32E-35	Ddx50
Rarres1	4.65E-39	0.437304599	TAA	0.278	0.131	8.83E-35	Rarres1
Gm26802	4.76E-39	0.505882762	TAA	0.408	0.247	9.05E-35	Gm26802
Insig2	5.84E-39	0.406158663	TAA	0.533	0.466	1.11E-34	Insig2
Pcmtd1	6.81E-39	0.349922535	TAA	0.595	0.553	1.30E-34	Pcmtd1
Gadd45b	7.15E-39	0.263242665	TAA	0.773	0.63	1.36E-34	Gadd45b
Mef2a	9.72E-39	0.277293265	TAA	0.71	0.725	1.85E-34	Mef2a
Cstb	9.91E-39	0.285181356	TAA	0.69	0.718	1.88E-34	Cstb
Fkbp9	1.38E-38	0.271563835	TAA	0.718	0.745	2.62E-34	Fkbp9
Ntn4	1.79E-38	0.428632413	TAA	0.266	0.123	3.41E-34	Ntn4
Col5a2	1.84E-38	0.280907347	TAA	0.722	0.713	3.50E-34	Col5a2
Ssr3	2.31E-38	0.313390285	TAA	0.627	0.635	4.40E-34	Ssr3
Lamtor5	3.20E-38	0.290583799	TAA	0.651	0.679	6.09E-34	Lamtor5
Sdcbp	3.75E-38	0.261268306	TAA	0.723	0.76	7.13E-34	Sdcbp
Glrx3	3.88E-38	0.33228018	TAA	0.624	0.617	7.38E-34	Glrx3
Atg3	6.33E-38	0.373245739	TAA	0.559	0.515	1.20E-33	Atg3
Lbh	6.57E-38	0.366412454	TAA	0.637	0.616	1.25E-33	Lbh
Cenpb	1.61E-37	0.252252556	TAA	0.761	0.787	3.05E-33	Cenpb
Ufc1	2.01E-37	0.316030629	TAA	0.616	0.616	3.82E-33	Ufc1
Pitpna	2.42E-37	0.321014406	TAA	0.619	0.602	4.60E-33	Pitpna
Hes1	3.89E-37	0.322259414	TAA	0.667	0.548	7.39E-33	Hes1
Atp6ap2	3.91E-37	0.394065883	TAA	0.538	0.483	7.44E-33	Atp6ap2
Sdf2	4.47E-37	0.357158826	TAA	0.552	0.51	8.50E-33	Sdf2
Tuba1a	4.49E-37	0.254183457	TAA	0.774	0.763	8.53E-33	Tuba1a
Herpud1	5.44E-37	0.395933108	TAA	0.555	0.518	1.03E-32	Herpud1
1500009L16Rik	1.20E-36	0.470599296	TAA	0.45	0.349	2.28E-32	1500009L16Rik
Cbx5	1.33E-36	0.398257084	TAA	0.528	0.469	2.52E-32	Cbx5
Atrx	1.93E-36	0.31659783	TAA	0.649	0.631	3.67E-32	Atrx
Dph3	2.13E-36	0.313574957	TAA	0.619	0.633	4.05E-32	Dph3
Nav1	2.17E-36	0.461393785	TAA	0.353	0.216	4.12E-32	Nav1
Fndc3b	2.55E-36	0.343273986	TAA	0.588	0.566	4.84E-32	Fndc3b
Pamr1	3.24E-36	0.409608042	TAA	0.307	0.165	6.15E-32	Pamr1
Elob	4.77E-36	0.271335767	TAA	0.945	0.652	9.06E-32	Elob
Acan	5.47E-36	0.374438508	TAA	0.273	0.123	1.04E-31	Acan
Nfe2l1	5.90E-36	0.292340069	TAA	0.668	0.688	1.12E-31	Nfe2l1
Arc	6.99E-36	0.473437013	TAA	0.307	0.152	1.33E-31	Arc
Ppfibp1	8.03E-36	0.396285665	TAA	0.491	0.406	1.53E-31	Ppfibp1
Gabarapl1	8.14E-36	0.324418104	TAA	0.629	0.628	1.55E-31	Gabarapl1
Cenpx	9.17E-36	0.346666795	TAA	0.534	0.428	1.74E-31	Cenpx
Psma5	1.08E-35	0.311877496	TAA	0.62	0.627	2.05E-31	Psma5
Thbs11	1.19E-35	0.311288097	TAA	0.343	0.174	2.25E-31	Thbs1
Pdlim2	1.34E-35	0.340402797	TAA	0.654	0.649	2.54E-31	Pdlim2
Slc50a1	1.56E-35	0.387787751	TAA	0.534	0.485	2.97E-31	Slc50a1
Rcn2	1.62E-35	0.258800581	TAA	0.686	0.724	3.07E-31	Rcn2
Pxdc1	1.95E-35	0.345393216	TAA	0.609	0.591	3.72E-31	Pxdc1
Imp3	2.46E-35	0.319745671	TAA	0.626	0.625	4.67E-31	Imp3
Ppp1ca	3.03E-35	0.273199454	TAA	0.684	0.725	5.76E-31	Ppp1ca
Dek	3.47E-35	0.250279163	TAA	0.74	0.788	6.60E-31	Dek
Pnp	3.65E-35	0.458779007	TAA	0.418	0.298	6.95E-31	Pnp
Nbl1	4.04E-35	0.438900339	TAA	0.479	0.386	7.68E-31	Nbl1
Golgb1	5.65E-35	0.284824736	TAA	0.674	0.661	1.07E-30	Golgb1
Sfrp2	6.92E-35	0.626519543	TAA	0.46	0.343	1.32E-30	Sfrp2
Mxra8	2.25E-34	0.283430522	TAA	0.693	0.707	4.28E-30	Mxra8
Aga	2.65E-34	0.414836411	TAA	0.435	0.329	5.04E-30	Aga
H2afj	3.41E-34	0.282995118	TAA	0.658	0.682	6.48E-30	H2afj
Bax	4.13E-34	0.33656579	TAA	0.592	0.59	7.85E-30	Bax
Mbd2	4.24E-34	0.331240708	TAA	0.59	0.56	8.06E-30	Mbd2
Rwdd1	4.61E-34	0.272457899	TAA	0.669	0.717	8.77E-30	Rwdd1
Fam174a	1.27E-33	0.3347012	TAA	0.565	0.56	2.41E-29	Fam174a
Rpl7a-ps5	1.66E-33	0.399926767	TAA	0.337	0.206	3.16E-29	Rpl7a-ps5
Lrpap1	1.89E-33	0.29526698	TAA	0.648	0.674	3.60E-29	Lrpap1
Nudc	2.02E-33	0.292028507	TAA	0.635	0.667	3.84E-29	Nudc
Lamp2	3.03E-33	0.35994986	TAA	0.58	0.568	5.77E-29	Lamp2
Rdx	3.37E-33	0.305588166	TAA	0.651	0.659	6.40E-29	Rdx
Pkig	3.99E-33	0.268009256	TAA	0.736	0.8	7.58E-29	Pkig
Naxd	4.75E-33	0.37299664	TAA	0.439	0.328	9.04E-29	Naxd
Rtn3	5.37E-33	0.299756904	TAA	0.61	0.623	1.02E-28	Rtn3
Ranbp1	5.64E-33	0.272013406	TAA	0.66	0.718	1.07E-28	Ranbp1
Clec11a	5.77E-33	0.441228168	TAA	0.259	0.123	1.10E-28	Clec11a
Smarca5	8.16E-33	0.344468948	TAA	0.598	0.573	1.55E-28	Smarca5
Pdcd6	8.21E-33	0.299030896	TAA	0.597	0.617	1.56E-28	Pdcd6
Copb2	9.65E-33	0.325345096	TAA	0.605	0.595	1.83E-28	Copb2
Arl6ip1	1.51E-32	0.387373707	TAA	0.512	0.461	2.87E-28	Arl6ip1
Psmc6	4.41E-32	0.273278175	TAA	0.653	0.678	8.38E-28	Psmc6
Nktr	4.49E-32	0.324618335	TAA	0.602	0.577	8.54E-28	Nktr
Zbtb38	4.98E-32	0.275154924	TAA	0.664	0.689	9.46E-28	Zbtb38
Tspan3	5.23E-32	0.258374704	TAA	0.686	0.74	9.93E-28	Tspan3
Selenot	5.57E-32	0.361047156	TAA	0.442	0.331	1.06E-27	Selenot
Inhba	6.11E-32	0.290425687	TAA	0.634	0.585	1.16E-27	Inhba
Sra1	7.31E-32	0.388307008	TAA	0.5	0.45	1.39E-27	Sra1
Asap1	8.90E-32	0.387534203	TAA	0.476	0.393	1.69E-27	Asap1
Mindy2	9.08E-32	0.402733169	TAA	0.328	0.197	1.73E-27	Mindy2
Gtf2h5	9.41E-32	0.275503093	TAA	0.656	0.686	1.79E-27	Gtf2h5
Atxn10	1.01E-31	0.385608542	TAA	0.483	0.422	1.91E-27	Atxn10
Dmac1	1.03E-31	0.358760063	TAA	0.449	0.343	1.95E-27	Dmac1
Tsn	1.21E-31	0.27932587	TAA	0.622	0.647	2.30E-27	Tsn
Snx9	3.73E-31	0.387084764	TAA	0.453	0.373	7.09E-27	Snx9
Rbpj	4.55E-31	0.41080939	TAA	0.441	0.357	8.64E-27	Rbpj
Srp72	6.04E-31	0.37324073	TAA	0.473	0.406	1.15E-26	Srp72
Gm26532	6.40E-31	0.476696912	TAA	0.482	0.388	1.22E-26	Gm26532
Hp1bp3	6.60E-31	0.331404961	TAA	0.583	0.578	1.26E-26	Hp1bp3
Rasa1	7.45E-31	0.43147224	TAA	0.397	0.299	1.42E-26	Rasa1
Stbd1	1.03E-30	0.306280356	TAA	0.694	0.701	1.95E-26	Stbd1
Sbds	1.10E-30	0.356793875	TAA	0.542	0.51	2.10E-26	Sbds
Man1a2	1.44E-30	0.321882965	TAA	0.557	0.53	2.75E-26	Man1a2
Phlda1	2.07E-30	0.460772747	TAA	0.372	0.241	3.94E-26	Phlda1
Kmt2a	2.68E-30	0.371632643	TAA	0.501	0.433	5.10E-26	Kmt2a
Ppp2ca	2.93E-30	0.262523611	TAA	0.658	0.71	5.57E-26	Ppp2ca
Mrc2	3.39E-30	0.411527908	TAA	0.31	0.188	6.45E-26	Mrc2
Mgst1	3.87E-30	0.42833816	TAA	0.338	0.204	7.35E-26	Mgst1
Loxl1	5.18E-30	0.257454115	TAA	0.667	0.681	9.84E-26	Loxl1
Maff	5.56E-30	0.320021807	TAA	0.507	0.382	1.06E-25	Maff
Psmb2	6.43E-30	0.252396755	TAA	0.658	0.706	1.22E-25	Psmb2
Nol7	7.19E-30	0.267643625	TAA	0.668	0.703	1.37E-25	Nol7
Hook3	8.43E-30	0.331803327	TAA	0.558	0.526	1.60E-25	Hook3
Nfkbia	1.04E-29	0.259625245	TAA	0.709	0.658	1.99E-25	Nfkbia
Tmx4	1.49E-29	0.361379356	TAA	0.524	0.471	2.82E-25	Tmx4
Trappc6b	1.75E-29	0.303835887	TAA	0.571	0.583	3.33E-25	Trappc6b
Mpp6	2.15E-29	0.402853152	TAA	0.398	0.271	4.08E-25	Mpp6
Pdcd6ip	3.36E-29	0.311820916	TAA	0.549	0.543	6.38E-25	Pdcd6ip
Sf3b6	3.46E-29	0.301985076	TAA	0.578	0.59	6.58E-25	Sf3b6
Rap1b	3.97E-29	0.322407908	TAA	0.575	0.584	7.55E-25	Rap1b
Mylk4	4.29E-29	0.371865456	TAA	0.609	0.554	8.16E-25	Mylk4
Hnrnpc	4.94E-29	0.302023787	TAA	0.595	0.616	9.38E-25	Hnrnpc
Acp1	7.13E-29	0.302999876	TAA	0.592	0.606	1.35E-24	Acp1
Luzp1	7.97E-29	0.314866868	TAA	0.571	0.566	1.52E-24	Luzp1
Pfdn2	8.02E-29	0.268974542	TAA	0.621	0.679	1.52E-24	Pfdn2
Celf2	1.04E-28	0.257816032	TAA	0.651	0.684	1.98E-24	Celf2
Pon2	1.54E-28	0.342757495	TAA	0.522	0.498	2.93E-24	Pon2
Ppp4r2	1.70E-28	0.343648587	TAA	0.525	0.494	3.23E-24	Ppp4r2
Tvp23b	1.81E-28	0.374226438	TAA	0.427	0.344	3.44E-24	Tvp23b
Saraf	2.01E-28	0.250696871	TAA	0.676	0.728	3.82E-24	Saraf
Chic2	2.16E-28	0.417011986	TAA	0.442	0.384	4.11E-24	Chic2
Eea1	2.26E-28	0.318130369	TAA	0.58	0.559	4.29E-24	Eea1
Yipf4	2.65E-28	0.259456535	TAA	0.658	0.715	5.04E-24	Yipf4
Sec11c	4.32E-28	0.314545311	TAA	0.563	0.561	8.21E-24	Sec11c
Camk2d	4.72E-28	0.279966894	TAA	0.613	0.641	8.98E-24	Camk2d
Zfr	6.79E-28	0.314495986	TAA	0.574	0.583	1.29E-23	Zfr
Vgll3	7.08E-28	0.360485095	TAA	0.478	0.419	1.35E-23	Vgll3
Cops9	7.62E-28	0.267297573	TAA	0.614	0.522	1.45E-23	Cops9
Cct5	8.46E-28	0.251974509	TAA	0.657	0.702	1.61E-23	Cct5
Ralbp1	9.16E-28	0.290811081	TAA	0.612	0.632	1.74E-23	Ralbp1
Magoh	1.39E-27	0.337690629	TAA	0.509	0.475	2.64E-23	Magoh
Psma1	1.63E-27	0.250224766	TAA	0.625	0.677	3.10E-23	Psma1
Zeb1	1.66E-27	0.313803668	TAA	0.546	0.533	3.16E-23	Zeb1
Mlec	1.66E-27	0.373707871	TAA	0.459	0.399	3.16E-23	Mlec
Crtap	1.73E-27	0.322819015	TAA	0.517	0.478	3.28E-23	Crtap
Ostf1	2.41E-27	0.262484312	TAA	0.608	0.649	4.58E-23	Ostf1
Tomm5	2.56E-27	0.264518572	TAA	0.599	0.621	4.88E-23	Tomm5
Hspa4	3.17E-27	0.292874998	TAA	0.604	0.619	6.03E-23	Hspa4
Sorbs2	3.65E-27	0.257110459	TAA	0.547	0.445	6.94E-23	Sorbs2
Plgrkt	5.43E-27	0.361408137	TAA	0.472	0.429	1.03E-22	Plgrkt
Slc5a3	5.91E-27	0.397899586	TAA	0.296	0.175	1.12E-22	Slc5a3
Tmem14c	6.13E-27	0.264059717	TAA	0.611	0.644	1.16E-22	Tmem14c
Usp9x	8.82E-27	0.327200324	TAA	0.546	0.546	1.68E-22	Usp9x
Dnajb6	1.17E-26	0.271901874	TAA	0.631	0.687	2.22E-22	Dnajb6
Gspt1	2.05E-26	0.337534433	TAA	0.511	0.481	3.89E-22	Gspt1
Lap3	2.07E-26	0.369316429	TAA	0.431	0.364	3.93E-22	Lap3
Mrps33	2.82E-26	0.351795276	TAA	0.464	0.415	5.35E-22	Mrps33
Ano1	3.04E-26	0.344940742	TAA	0.31	0.194	5.78E-22	Ano1
Lsmem1	3.06E-26	0.347682692	TAA	0.3	0.176	5.81E-22	Lsmem1
Aurkaip1	4.19E-26	0.253071979	TAA	0.6	0.625	7.96E-22	Aurkaip1
Ube2i	5.60E-26	0.29258923	TAA	0.565	0.585	1.06E-21	Ube2i
Eif1b	5.82E-26	0.265212919	TAA	0.618	0.655	1.11E-21	Eif1b
Ppic	6.41E-26	0.339123221	TAA	0.514	0.491	1.22E-21	Ppic
Acbd3	6.41E-26	0.322535371	TAA	0.51	0.476	1.22E-21	Acbd3
Sptan1	2.36E-25	0.314549894	TAA	0.564	0.576	4.48E-21	Sptan1
Raph1	3.06E-25	0.443690567	TAA	0.342	0.24	5.82E-21	Raph1
Tmtc1	3.30E-25	0.39338034	TAA	0.43	0.368	6.28E-21	Tmtc1
Coa3	4.06E-25	0.252676888	TAA	0.599	0.636	7.72E-21	Coa3
Serpinb6b	5.25E-25	0.385920629	TAA	0.466	0.402	9.98E-21	Serpinb6b
Psmd6	8.55E-25	0.289994973	TAA	0.562	0.568	1.63E-20	Psmd6
Fgfr1op2	1.45E-24	0.296834742	TAA	0.549	0.553	2.76E-20	Fgfr1op2
Eif1a	1.47E-24	0.343391728	TAA	0.467	0.411	2.80E-20	Eif1a
Cdh11	1.94E-24	0.475729756	TAA	0.349	0.253	3.68E-20	Cdh11
Trip11	2.04E-24	0.313508642	TAA	0.515	0.488	3.87E-20	Trip11
Fam76a	2.55E-24	0.332454374	TAA	0.495	0.471	4.84E-20	Fam76a
Bmp2	3.45E-24	0.374968168	TAA	0.293	0.181	6.57E-20	Bmp2
Pgk1	3.89E-24	0.305169325	TAA	0.505	0.461	7.40E-20	Pgk1
Rsrc2	4.03E-24	0.300817488	TAA	0.571	0.578	7.67E-20	Rsrc2
Smco4	4.44E-24	0.343179294	TAA	0.443	0.396	8.43E-20	Smco4
Sf3b5	5.37E-24	0.253794613	TAA	0.607	0.651	1.02E-19	Sf3b5
Srsf9	6.00E-24	0.285682716	TAA	0.539	0.55	1.14E-19	Srsf9
Prnp	6.82E-24	0.366719256	TAA	0.43	0.368	1.30E-19	Prnp
Matr3	7.41E-24	0.256657513	TAA	0.6	0.648	1.41E-19	Matr3
Lxn	8.49E-24	0.331022314	TAA	0.504	0.477	1.61E-19	Lxn
Ash1l	9.91E-24	0.300930089	TAA	0.567	0.581	1.88E-19	Ash1l
H13	1.09E-23	0.323896536	TAA	0.503	0.489	2.08E-19	H13
2900026A02Rik	1.09E-23	0.252213778	TAA	0.593	0.612	2.08E-19	2900026A02Rik
Rbm8a	1.23E-23	0.258668197	TAA	0.597	0.637	2.33E-19	Rbm8a
Hpf1	1.25E-23	0.32468865	TAA	0.396	0.31	2.38E-19	Hpf1
Fndc3a	1.47E-23	0.371705771	TAA	0.389	0.312	2.80E-19	Fndc3a
Reep3	2.02E-23	0.285789045	TAA	0.568	0.59	3.84E-19	Reep3
Cux1	2.03E-23	0.275355143	TAA	0.54	0.555	3.85E-19	Cux1
2810474O19Rik	2.09E-23	0.377374062	TAA	0.461	0.401	3.97E-19	2810474O19Rik
Tmem126a	2.17E-23	0.341487444	TAA	0.423	0.371	4.13E-19	Tmem126a
Rapgef5	2.20E-23	0.345296008	TAA	0.298	0.187	4.19E-19	Rapgef5
Txndc5	2.77E-23	0.272556581	TAA	0.592	0.641	5.27E-19	Txndc5
Tnfaip8	3.03E-23	0.35675737	TAA	0.445	0.402	5.76E-19	Tnfaip8
Hexb	3.22E-23	0.346883452	TAA	0.45	0.402	6.12E-19	Hexb
Arpc5	3.91E-23	0.343463539	TAA	0.489	0.471	7.43E-19	Arpc5
Atp6v1a	4.49E-23	0.319903664	TAA	0.509	0.504	8.53E-19	Atp6v1a
Aaed1	4.96E-23	0.300008421	TAA	0.5	0.427	9.44E-19	Aaed1
Smc1a	5.43E-23	0.294360878	TAA	0.549	0.542	1.03E-18	Smc1a
Hand2	6.36E-23	0.255580499	TAA	0.394	0.258	1.21E-18	Hand2
Myo1d	7.30E-23	0.289377715	TAA	0.533	0.537	1.39E-18	Myo1d
Wasf2	7.47E-23	0.252914113	TAA	0.597	0.645	1.42E-18	Wasf2
Csf1	1.05E-22	0.43022458	TAA	0.312	0.218	1.99E-18	Csf1
Ddx6	1.07E-22	0.264980788	TAA	0.579	0.612	2.04E-18	Ddx6
Hsph1	1.16E-22	0.353131399	TAA	0.495	0.465	2.20E-18	Hsph1
Eprs	1.21E-22	0.325843203	TAA	0.527	0.507	2.31E-18	Eprs
Jcad	1.32E-22	0.337826783	TAA	0.272	0.168	2.50E-18	Jcad
Pak2	1.32E-22	0.274631844	TAA	0.585	0.594	2.50E-18	Pak2
Fam46a	1.51E-22	0.381069541	TAA	0.429	0.341	2.87E-18	Fam46a
Bzw1	1.75E-22	0.288197365	TAA	0.563	0.589	3.32E-18	Bzw1
Cfdp1	1.92E-22	0.283680117	TAA	0.556	0.599	3.65E-18	Cfdp1
Rab21	2.19E-22	0.284547764	TAA	0.527	0.519	4.16E-18	Rab21
Wwtr1	3.02E-22	0.284061671	TAA	0.544	0.568	5.73E-18	Wwtr1
Aqp1	3.05E-22	0.363372542	TAA	0.367	0.273	5.80E-18	Aqp1
Atf5	3.93E-22	0.325835527	TAA	0.548	0.482	7.47E-18	Atf5
Ankrd11	4.26E-22	0.291925219	TAA	0.566	0.572	8.10E-18	Ankrd11
Ppig	4.68E-22	0.281969113	TAA	0.568	0.586	8.90E-18	Ppig
Eny2	6.12E-22	0.265460078	TAA	0.559	0.594	1.16E-17	Eny2
Arid4b	6.51E-22	0.310366987	TAA	0.512	0.494	1.24E-17	Arid4b
Commd3	7.61E-22	0.260890123	TAA	0.567	0.604	1.45E-17	Commd3
Actr10	7.78E-22	0.272538731	TAA	0.547	0.565	1.48E-17	Actr10
Wwp1	1.02E-21	0.370890428	TAA	0.415	0.361	1.94E-17	Wwp1
Mrps6	1.25E-21	0.316753378	TAA	0.472	0.401	2.38E-17	Mrps6
Aldh7a1	1.34E-21	0.313661515	TAA	0.47	0.444	2.55E-17	Aldh7a1
Bclaf1	2.08E-21	0.31120651	TAA	0.512	0.501	3.95E-17	Bclaf1
Uap1	2.31E-21	0.411784475	TAA	0.403	0.331	4.39E-17	Uap1
Ndel1	4.37E-21	0.348664825	TAA	0.458	0.43	8.30E-17	Ndel1
Crim1	4.63E-21	0.302874678	TAA	0.535	0.533	8.80E-17	Crim1
Paics	4.82E-21	0.335618037	TAA	0.429	0.384	9.17E-17	Paics
Ufm1	5.23E-21	0.27648239	TAA	0.524	0.539	9.93E-17	Ufm1
Mxd4	7.22E-21	0.250900714	TAA	0.564	0.58	1.37E-16	Mxd4
Plvap	1.06E-20	0.486636535	TAA	0.322	0.239	2.02E-16	Plvap
Slc29a1	1.12E-20	0.267678298	TAA	0.597	0.652	2.14E-16	Slc29a1
Ube2k	1.17E-20	0.255375807	TAA	0.552	0.594	2.23E-16	Ube2k
Tead1	1.23E-20	0.353836578	TAA	0.429	0.39	2.35E-16	Tead1
Timm17a	1.28E-20	0.264318578	TAA	0.561	0.602	2.43E-16	Timm17a
Ddx24	1.52E-20	0.256096738	TAA	0.579	0.624	2.89E-16	Ddx24
Lsm8	1.73E-20	0.310998965	TAA	0.468	0.446	3.29E-16	Lsm8
Rbm25	2.46E-20	0.252880101	TAA	0.584	0.623	4.67E-16	Rbm25
Pcmt1	2.88E-20	0.279298502	TAA	0.531	0.553	5.47E-16	Pcmt1
Bptf	3.16E-20	0.292693185	TAA	0.518	0.528	6.01E-16	Bptf
Cisd2	6.23E-20	0.295121852	TAA	0.473	0.466	1.18E-15	Cisd2
Erp44	7.47E-20	0.32766992	TAA	0.469	0.463	1.42E-15	Erp44
Ccdc88a	1.27E-19	0.323485581	TAA	0.473	0.445	2.42E-15	Ccdc88a
Creg1	1.53E-19	0.31459438	TAA	0.478	0.454	2.91E-15	Creg1
Ccnl1	1.99E-19	0.252193796	TAA	0.577	0.526	3.79E-15	Ccnl1
Ergic3	2.00E-19	0.250499445	TAA	0.582	0.644	3.80E-15	Ergic3
Bbx	2.99E-19	0.303622471	TAA	0.469	0.455	5.69E-15	Bbx
Krcc1	3.93E-19	0.273389361	TAA	0.518	0.535	7.47E-15	Krcc1
Ryk	4.24E-19	0.284191308	TAA	0.501	0.506	8.06E-15	Ryk
Psmd1	4.66E-19	0.289094602	TAA	0.504	0.522	8.85E-15	Psmd1
Fam129b	5.31E-19	0.300765773	TAA	0.484	0.48	1.01E-14	Fam129b
Ddx3y	5.35E-19	0.304569463	TAA	0.497	0.494	1.02E-14	Ddx3y
Dctn3	8.95E-19	0.321085481	TAA	0.427	0.396	1.70E-14	Dctn3
Psme1	1.03E-18	0.284261507	TAA	0.515	0.519	1.97E-14	Psme1
Pbx1	1.09E-18	0.25722304	TAA	0.552	0.587	2.07E-14	Pbx1
Lima1	1.28E-18	0.342030386	TAA	0.25	0.16	2.43E-14	Lima1
Adh5	1.54E-18	0.299829832	TAA	0.477	0.48	2.93E-14	Adh5
Galnt1	1.63E-18	0.302214078	TAA	0.467	0.457	3.10E-14	Galnt1
Ube2l3	1.80E-18	0.262459323	TAA	0.54	0.578	3.42E-14	Ube2l3
Hikeshi	2.01E-18	0.273081276	TAA	0.418	0.359	3.82E-14	Hikeshi
2-Mar	2.20E-18	0.277655996	TAA	0.519	0.547	4.18E-14	2-Mar
Pdgfrb	2.74E-18	0.267804235	TAA	0.542	0.556	5.20E-14	Pdgfrb
Tmbim1	2.74E-18	0.276585629	TAA	0.538	0.549	5.21E-14	Tmbim1
Ppm1a	3.12E-18	0.252089306	TAA	0.548	0.572	5.93E-14	Ppm1a
Nrip1	3.53E-18	0.343291478	TAA	0.417	0.378	6.72E-14	Nrip1
Nbdy	3.57E-18	0.258478289	TAA	0.451	0.399	6.78E-14	Nbdy
Arpc1a	3.60E-18	0.287975323	TAA	0.509	0.544	6.85E-14	Arpc1a
Kitl	4.89E-18	0.324134569	TAA	0.27	0.181	9.30E-14	Kitl
Tusc3	5.73E-18	0.350792805	TAA	0.385	0.339	1.09E-13	Tusc3
Vkorc1	5.93E-18	0.260956454	TAA	0.569	0.62	1.13E-13	Vkorc1
Yae1d1	5.98E-18	0.312952468	TAA	0.439	0.416	1.14E-13	Yae1d1
Ubap2l	8.40E-18	0.291752246	TAA	0.485	0.488	1.60E-13	Ubap2l
Maged2	9.85E-18	0.301283865	TAA	0.491	0.484	1.87E-13	Maged2
Vat1	9.86E-18	0.336248142	TAA	0.453	0.446	1.87E-13	Vat1
Tm2d2	1.02E-17	0.271110162	TAA	0.514	0.538	1.94E-13	Tm2d2
Ptprd	1.02E-17	0.334431468	TAA	0.47	0.462	1.94E-13	Ptprd
Emp1	1.12E-17	0.324296093	TAA	0.314	0.221	2.12E-13	Emp1
Mgat2	1.29E-17	0.3055297	TAA	0.466	0.47	2.45E-13	Mgat2
Ndufaf8	1.44E-17	0.26485601	TAA	0.41	0.351	2.73E-13	Ndufaf8
Nek7	2.15E-17	0.27641447	TAA	0.502	0.532	4.08E-13	Nek7
Dnajc10	3.23E-17	0.270142248	TAA	0.508	0.526	6.14E-13	Dnajc10
Sdc3	4.09E-17	0.338222838	TAA	0.258	0.173	7.78E-13	Sdc3
Ppa1	4.41E-17	0.310960071	TAA	0.366	0.312	8.38E-13	Ppa1
Bod1l	4.60E-17	0.275995384	TAA	0.505	0.492	8.75E-13	Bod1l
Epb41l2	4.67E-17	0.367276455	TAA	0.332	0.272	8.89E-13	Epb41l2
Llph	5.87E-17	0.310906292	TAA	0.432	0.414	1.11E-12	Llph
Cop1	7.79E-17	0.298997738	TAA	0.361	0.297	1.48E-12	Cop1
Bccip	8.79E-17	0.257252936	TAA	0.506	0.534	1.67E-12	Bccip
Txndc15	1.24E-16	0.257480288	TAA	0.51	0.542	2.36E-12	Txndc15
Mycbp2	1.73E-16	0.292081387	TAA	0.493	0.507	3.29E-12	Mycbp2
Ola1	1.83E-16	0.275647349	TAA	0.46	0.455	3.48E-12	Ola1
Emc2	2.47E-16	0.28785735	TAA	0.46	0.473	4.69E-12	Emc2
Ergic2	2.57E-16	0.292232956	TAA	0.431	0.415	4.89E-12	Ergic2
Tgoln1	2.90E-16	0.274324984	TAA	0.497	0.52	5.51E-12	Tgoln1
Mosmo	5.38E-16	0.26360243	TAA	0.39	0.333	1.02E-11	Mosmo
Mrpl57	5.86E-16	0.253948937	TAA	0.486	0.513	1.11E-11	Mrpl57
Ptprs	7.00E-16	0.280258936	TAA	0.487	0.505	1.33E-11	Ptprs
Fyttd1	8.54E-16	0.269514428	TAA	0.483	0.503	1.62E-11	Fyttd1
Cr1l	8.61E-16	0.270585195	TAA	0.449	0.438	1.64E-11	Cr1l
BC003331	9.11E-16	0.30311203	TAA	0.418	0.394	1.73E-11	BC003331
F2r	9.24E-16	0.367319843	TAA	0.36	0.314	1.76E-11	F2r
Adamtsl5	9.39E-16	0.300559666	TAA	0.446	0.442	1.79E-11	Adamtsl5
Shisa4	1.10E-15	0.272862513	TAA	0.527	0.558	2.09E-11	Shisa4
Chka	1.18E-15	0.305757092	TAA	0.435	0.393	2.24E-11	Chka
Nfe2l2	1.22E-15	0.322860143	TAA	0.442	0.422	2.32E-11	Nfe2l2
Zranb2	1.36E-15	0.256066998	TAA	0.514	0.543	2.59E-11	Zranb2
Hdgfl3	1.40E-15	0.285892028	TAA	0.357	0.292	2.66E-11	Hdgfl3
Pcgf5	1.81E-15	0.272260604	TAA	0.481	0.493	3.43E-11	Pcgf5
Creb3l1	1.86E-15	0.303883473	TAA	0.309	0.239	3.54E-11	Creb3l1
Dlc1	2.07E-15	0.308194022	TAA	0.462	0.457	3.93E-11	Dlc1
Rala	2.11E-15	0.303442957	TAA	0.421	0.409	4.02E-11	Rala
Ormdl3	2.15E-15	0.293629853	TAA	0.421	0.401	4.08E-11	Ormdl3
Yif1b	2.15E-15	0.278784757	TAA	0.447	0.452	4.09E-11	Yif1b
Gng11	2.23E-15	0.275916419	TAA	0.505	0.522	4.24E-11	Gng11
Mier1	2.46E-15	0.264623268	TAA	0.505	0.522	4.68E-11	Mier1
Smc4	2.50E-15	0.319525232	TAA	0.289	0.216	4.76E-11	Smc4
Pld3	2.60E-15	0.337780333	TAA	0.277	0.208	4.95E-11	Pld3
Ctdspl	2.99E-15	0.277253018	TAA	0.485	0.497	5.68E-11	Ctdspl
Ptp4a1	3.02E-15	0.26883689	TAA	0.513	0.526	5.74E-11	Ptp4a1
Rrm2b	3.16E-15	0.288398981	TAA	0.325	0.262	6.01E-11	Rrm2b
Dnajb11	3.31E-15	0.297476761	TAA	0.427	0.417	6.29E-11	Dnajb11
Ddah2	3.32E-15	0.295158779	TAA	0.47	0.474	6.31E-11	Ddah2
Gpbp1	3.33E-15	0.304942574	TAA	0.413	0.393	6.34E-11	Gpbp1
Shisa5	3.43E-15	0.318750188	TAA	0.44	0.443	6.52E-11	Shisa5
Tram1	3.53E-15	0.30862399	TAA	0.438	0.443	6.72E-11	Tram1
Fjx1	3.60E-15	0.321514741	TAA	0.342	0.284	6.85E-11	Fjx1
Nfat5	5.43E-15	0.258564317	TAA	0.53	0.573	1.03E-10	Nfat5
Rbms1	5.48E-15	0.322678114	TAA	0.44	0.443	1.04E-10	Rbms1
Utp11	5.96E-15	0.258702433	TAA	0.39	0.342	1.13E-10	Utp11
Gnaq	6.38E-15	0.324321979	TAA	0.361	0.324	1.21E-10	Gnaq
Gxylt2	1.15E-14	0.307266081	TAA	0.487	0.476	2.19E-10	Gxylt2
Brd1	1.43E-14	0.289604743	TAA	0.421	0.393	2.72E-10	Brd1
Surf4	1.49E-14	0.278402685	TAA	0.462	0.485	2.83E-10	Surf4
Scfd1	2.29E-14	0.307712072	TAA	0.351	0.306	4.34E-10	Scfd1
0610012G03Rik	2.83E-14	0.263471845	TAA	0.474	0.519	5.37E-10	0610012G03Rik
Nr1d2	3.17E-14	0.337630842	TAA	0.315	0.262	6.02E-10	Nr1d2
Nrp1	3.64E-14	0.356191131	TAA	0.333	0.276	6.92E-10	Nrp1
Psmd14	5.14E-14	0.288564805	TAA	0.418	0.419	9.77E-10	Psmd14
BC005624	6.23E-14	0.271254778	TAA	0.451	0.463	1.18E-09	BC005624
Aig1	7.32E-14	0.306501084	TAA	0.433	0.438	1.39E-09	Aig1
Zc3h15	1.07E-13	0.274388556	TAA	0.465	0.483	2.03E-09	Zc3h15
Tgfbr2	1.15E-13	0.342974157	TAA	0.373	0.349	2.18E-09	Tgfbr2
Mia2	1.25E-13	0.266245418	TAA	0.343	0.286	2.38E-09	Mia2
Polr2a	1.28E-13	0.311839429	TAA	0.324	0.274	2.43E-09	Polr2a
Snx6	1.52E-13	0.285326785	TAA	0.404	0.384	2.88E-09	Snx6
Rnd3	1.81E-13	0.260053669	TAA	0.521	0.526	3.44E-09	Rnd3
Mphosph8	1.83E-13	0.298820494	TAA	0.378	0.343	3.47E-09	Mphosph8
Mecom	1.97E-13	0.28908908	TAA	0.313	0.251	3.74E-09	Mecom
Pdia4	2.07E-13	0.287024378	TAA	0.429	0.429	3.93E-09	Pdia4
Gab2	2.25E-13	0.313010928	TAA	0.296	0.24	4.28E-09	Gab2
Itpripl2	2.48E-13	0.306447683	TAA	0.409	0.402	4.71E-09	Itpripl2
Zbtb1	2.60E-13	0.318378966	TAA	0.336	0.291	4.94E-09	Zbtb1
Nipbl	3.22E-13	0.264942236	TAA	0.469	0.477	6.12E-09	Nipbl
Olfm1	3.31E-13	0.2867789	TAA	0.322	0.266	6.29E-09	Olfm1
Creb5	3.63E-13	0.276317505	TAA	0.368	0.318	6.91E-09	Creb5
Tmem57	3.88E-13	0.263259512	TAA	0.439	0.438	7.38E-09	Tmem57
Fez1	3.98E-13	0.304476526	TAA	0.299	0.238	7.56E-09	Fez1
Wbp4	4.29E-13	0.273099003	TAA	0.458	0.468	8.15E-09	Wbp4
Snapc5	4.43E-13	0.260370079	TAA	0.48	0.52	8.43E-09	Snapc5
Map4k4	4.85E-13	0.271609412	TAA	0.463	0.478	9.23E-09	Map4k4
Nrd1	7.21E-13	0.292619799	TAA	0.399	0.389	1.37E-08	Nrd1
Dut	7.65E-13	0.307529233	TAA	0.375	0.342	1.45E-08	Dut
Sfxn1	8.49E-13	0.296725019	TAA	0.383	0.363	1.61E-08	Sfxn1
Tiparp	1.07E-12	0.321208727	TAA	0.272	0.2	2.04E-08	Tiparp
Jpt1	1.26E-12	0.287332956	TAA	0.261	0.194	2.40E-08	Jpt1
Ptpra	1.54E-12	0.260278676	TAA	0.465	0.489	2.92E-08	Ptpra
Naxe	1.66E-12	0.27369984	TAA	0.349	0.305	3.15E-08	Naxe
Chsy1	1.71E-12	0.293319332	TAA	0.353	0.32	3.25E-08	Chsy1
Tmem106b	1.72E-12	0.250336742	TAA	0.467	0.495	3.26E-08	Tmem106b
2210407C18Rik	2.05E-12	0.305217398	TAA	0.272	0.186	3.89E-08	2210407C18Rik
Igsf8	2.10E-12	0.271116174	TAA	0.402	0.389	4.00E-08	Igsf8
Rad50	2.33E-12	0.255655168	TAA	0.299	0.239	4.43E-08	Rad50
Washc3	2.71E-12	0.270288162	TAA	0.312	0.261	5.16E-08	Washc3
Vma21	3.38E-12	0.273114094	TAA	0.383	0.37	6.43E-08	Vma21
Plbd2	3.55E-12	0.296851687	TAA	0.381	0.366	6.75E-08	Plbd2
Exoc3	3.92E-12	0.268677952	TAA	0.409	0.4	7.46E-08	Exoc3
Sec63	5.34E-12	0.26271558	TAA	0.424	0.424	1.02E-07	Sec63
Impact	7.55E-12	0.29018268	TAA	0.32	0.279	1.43E-07	Impact
Blvrb	8.30E-12	0.281869375	TAA	0.426	0.441	1.58E-07	Blvrb
Gstm5	1.09E-11	0.289688601	TAA	0.389	0.375	2.06E-07	Gstm5
Tex261	1.16E-11	0.276461626	TAA	0.386	0.375	2.21E-07	Tex261
Cdv3	1.28E-11	0.252294954	TAA	0.47	0.51	2.44E-07	Cdv3
Tsc22d2	1.33E-11	0.265908985	TAA	0.437	0.434	2.52E-07	Tsc22d2
Rb1cc1	1.57E-11	0.261550554	TAA	0.427	0.427	2.97E-07	Rb1cc1
Cyfip1	1.66E-11	0.274336199	TAA	0.421	0.424	3.15E-07	Cyfip1
Pgrmc2	1.85E-11	0.273803541	TAA	0.364	0.34	3.51E-07	Pgrmc2
Sppl2a	1.87E-11	0.275966111	TAA	0.362	0.338	3.56E-07	Sppl2a
Nup98	2.45E-11	0.261496656	TAA	0.259	0.197	4.66E-07	Nup98
Casc4	2.79E-11	0.265512475	TAA	0.418	0.436	5.30E-07	Casc4
Kcnq1ot1	3.14E-11	0.355342983	TAA	0.348	0.302	5.96E-07	Kcnq1ot1
Bag3	3.43E-11	0.257445456	TAA	0.458	0.468	6.53E-07	Bag3
Mien1	3.64E-11	0.250758658	TAA	0.464	0.51	6.92E-07	Mien1
Acbd5	5.54E-11	0.270648848	TAA	0.343	0.314	1.05E-06	Acbd5
Kifap3	6.58E-11	0.267050065	TAA	0.366	0.349	1.25E-06	Kifap3
Mettl7a1	1.01E-10	0.284041677	TAA	0.356	0.329	1.92E-06	Mettl7a1
Dennd5b	1.34E-10	0.282873033	TAA	0.27	0.22	2.55E-06	Dennd5b
Srpk2	1.44E-10	0.257687641	TAA	0.418	0.431	2.73E-06	Srpk2
Glod4	1.72E-10	0.263947119	TAA	0.353	0.338	3.28E-06	Glod4
Tspan7	1.74E-10	0.308056979	TAA	0.318	0.283	3.31E-06	Tspan7
Spg21	1.79E-10	0.285268996	TAA	0.32	0.289	3.40E-06	Spg21
Aida	2.02E-10	0.289336747	TAA	0.356	0.344	3.84E-06	Aida
Il6st	2.45E-10	0.27678991	TAA	0.425	0.45	4.65E-06	Il6st
Zfp148	3.23E-10	0.273885246	TAA	0.368	0.36	6.15E-06	Zfp148
Foxc2	3.89E-10	0.267383015	TAA	0.376	0.363	7.39E-06	Foxc2
Trim44	5.00E-10	0.260381395	TAA	0.373	0.369	9.50E-06	Trim44
Epdr1	5.24E-10	0.263933738	TAA	0.424	0.448	9.96E-06	Epdr1
Vmp1	9.72E-10	0.285172691	TAA	0.375	0.37	1.85E-05	Vmp1
Nsd3	9.86E-10	0.257667212	TAA	0.321	0.285	1.87E-05	Nsd3
Csnk1g3	1.03E-09	0.275601639	TAA	0.283	0.244	1.95E-05	Csnk1g3
Smchd1	1.24E-09	0.259175182	TAA	0.413	0.43	2.35E-05	Smchd1
Atp2c1	1.48E-09	0.27648984	TAA	0.29	0.254	2.81E-05	Atp2c1
Adcy7	1.56E-09	0.311419632	TAA	0.256	0.212	2.96E-05	Adcy7
Osmr	2.01E-09	0.310343267	TAA	0.293	0.254	3.82E-05	Osmr
Cxcl12	2.07E-09	0.326428986	TAA	0.323	0.282	3.94E-05	Cxcl12
Ap3s1	2.34E-09	0.272812571	TAA	0.359	0.36	4.45E-05	Ap3s1
Tmed5	2.97E-09	0.267061	TAA	0.325	0.294	5.64E-05	Tmed5
Ugdh	3.54E-09	0.347318066	TAA	0.305	0.277	6.73E-05	Ugdh
Fnbp1	3.62E-09	0.256868076	TAA	0.327	0.304	6.88E-05	Fnbp1
Socs2	3.93E-09	0.259325697	TAA	0.359	0.335	7.46E-05	Socs2
Zfp131	4.18E-09	0.264923511	TAA	0.342	0.324	7.94E-05	Zfp131
Chpf	5.99E-09	0.267008661	TAA	0.381	0.388	0.000113959	Chpf
Tns3	7.62E-09	0.281292056	TAA	0.315	0.295	0.000144921	Tns3
Zdhhc20	7.65E-09	0.264423436	TAA	0.341	0.33	0.00014544	Zdhhc20
Arih1	9.00E-09	0.262941056	TAA	0.406	0.432	0.000171062	Arih1
Ndfip2	1.45E-08	0.261090774	TAA	0.32	0.304	0.000275894	Ndfip2
Os9	1.54E-08	0.278413879	TAA	0.33	0.315	0.000292621	Os9
Mknk2	1.67E-08	0.27103293	TAA	0.332	0.317	0.000318102	Mknk2
Ptpn1	2.07E-08	0.279735397	TAA	0.356	0.361	0.000393253	Ptpn1
Abi1	3.90E-08	0.263452867	TAA	0.364	0.372	0.000741122	Abi1
Eif4g3	4.11E-08	0.271057402	TAA	0.372	0.379	0.000781611	Eif4g3
Rasa2	4.74E-08	0.27117451	TAA	0.278	0.247	0.00090057	Rasa2
Bst2	5.14E-08	0.283597456	TAA	0.35	0.338	0.000976805	Bst2
Tgfb1	6.26E-08	0.30807742	TAA	0.36	0.364	0.001189153	Tgfb1
Fubp1	7.00E-08	0.252176012	TAA	0.351	0.346	0.001331229	Fubp1
Vwa5a	9.10E-08	0.258450075	TAA	0.277	0.249	0.001729022	Vwa5a
Msmo1	9.10E-08	0.274194457	TAA	0.322	0.306	0.001730676	Msmo1
Glmp	9.78E-08	0.258486689	TAA	0.362	0.371	0.001859433	Glmp
Pdgfc	1.07E-07	0.271724862	TAA	0.284	0.261	0.002039178	Pdgfc
Sgms2	1.28E-07	0.260109475	TAA	0.257	0.221	0.002437898	Sgms2
Sash1	1.77E-07	0.283709677	TAA	0.353	0.357	0.003371611	Sash1
Csgalnact2	2.80E-07	0.250962992	TAA	0.36	0.379	0.005313052	Csgalnact2
mt-Nd6	3.34E-07	0.257677699	TAA	0.284	0.26	0.006354731	mt-Nd6
Creld2	4.73E-07	0.269889711	TAA	0.282	0.262	0.008999622	Creld2
Ankrd17	6.45E-07	0.258078039	TAA	0.358	0.376	0.012252916	Ankrd17
Zmiz1	8.83E-07	0.27721815	TAA	0.293	0.28	0.016784216	Zmiz1
Nfkb1	9.53E-07	0.323397088	TAA	0.304	0.296	0.018119313	Nfkb1
Ifngr1	1.10E-06	0.255617799	TAA	0.329	0.332	0.020844549	Ifngr1
Nid1	1.38E-06	0.275183764	TAA	0.283	0.263	0.026165234	Nid1
Itih2	1.54E-06	0.260614994	TAA	0.279	0.262	0.02918355	Itih2
Ppp3ca	2.15E-06	0.268983705	TAA	0.28	0.263	0.04078123	Ppp3ca
Xist	7.54E-229	0.98622749	Thoracic aorta	0.353	0.005	1.43E-224	Xist
Gucy1a1	1.96E-211	0.648521614	Thoracic aorta	0.936	0.509	3.73E-207	Gucy1a1
Nexn	1.59E-185	0.454338606	Thoracic aorta	0.966	0.816	3.02E-181	Nexn
Kcnj15	3.15E-178	0.674242078	Thoracic aorta	0.423	0.054	5.99E-174	Kcnj15
Gucy1b1	8.69E-177	0.618991384	Thoracic aorta	0.867	0.441	1.65E-172	Gucy1b1
Hspb6	1.61E-173	0.581791017	Thoracic aorta	0.87	0.599	3.06E-169	Hspb6
Sgcg	4.71E-167	0.679975703	Thoracic aorta	0.778	0.466	8.95E-163	Sgcg
Ech1	1.62E-157	0.616901693	Thoracic aorta	0.801	0.544	3.08E-153	Ech1
Hand21	6.26E-157	0.625990853	Thoracic aorta	0.608	0.159	1.19E-152	Hand2
Psd	6.79E-143	0.679159929	Thoracic aorta	0.331	0.041	1.29E-138	Psd
Sh3bgr	2.17E-142	0.436362945	Thoracic aorta	0.935	0.746	4.12E-138	Sh3bgr
Plcb4	1.10E-140	0.495185229	Thoracic aorta	0.895	0.689	2.10E-136	Plcb4
Cops91	2.39E-137	0.537581516	Thoracic aorta	0.81	0.433	4.55E-133	Cops9
Plekho1	7.87E-132	0.535552561	Thoracic aorta	0.758	0.48	1.50E-127	Plekho1
Gm47283	2.82E-126	0.598537665	Thoracic aorta	0.489	0.161	5.36E-122	Gm47283
Filip1l	7.72E-124	0.4224249	Thoracic aorta	0.94	0.793	1.47E-119	Filip1l
Nop53	1.07E-121	0.554319721	Thoracic aorta	0.672	0.307	2.03E-117	Nop53
Fmc1	4.26E-120	0.561587835	Thoracic aorta	0.654	0.308	8.09E-116	Fmc1
Thra	2.09E-119	0.350041667	Thoracic aorta	0.946	0.781	3.97E-115	Thra
Anln	2.53E-119	0.563110996	Thoracic aorta	0.652	0.331	4.82E-115	Anln
Npy1r	5.43E-116	0.604404335	Thoracic aorta	0.676	0.389	1.03E-111	Npy1r
Sparcl1	1.79E-114	0.468270321	Thoracic aorta	0.77	0.421	3.40E-110	Sparcl1
Ccdc107	4.51E-114	0.402380265	Thoracic aorta	0.887	0.711	8.56E-110	Ccdc107
Bmpr1b	1.02E-110	0.453516753	Thoracic aorta	0.286	0.039	1.93E-106	Bmpr1b
Ift43	9.28E-110	0.410193999	Thoracic aorta	0.855	0.676	1.76E-105	Ift43
Ppp1r12a	2.31E-108	0.295984524	Thoracic aorta	0.975	0.874	4.39E-104	Ppp1r12a
Perp	2.01E-107	0.530831491	Thoracic aorta	0.682	0.382	3.82E-103	Perp
Fermt2	4.57E-107	0.261598231	Thoracic aorta	0.994	0.919	8.69E-103	Fermt2
Wtip	1.02E-106	0.426086481	Thoracic aorta	0.88	0.637	1.94E-102	Wtip
1190005I06Rik	2.14E-106	0.490205013	Thoracic aorta	0.764	0.546	4.08E-102	1190005I06Rik
Vps28	5.83E-105	0.490578798	Thoracic aorta	0.72	0.387	1.11E-100	Vps28
Chchd10	8.41E-105	0.548783893	Thoracic aorta	0.345	0.084	1.60E-100	Chchd10
Rasl11a	3.15E-104	0.494043337	Thoracic aorta	0.707	0.419	5.99E-100	Rasl11a
Bmp3	1.35E-102	0.565144347	Thoracic aorta	0.346	0.084	2.57E-98	Bmp3
Ntf3	1.10E-101	0.506989832	Thoracic aorta	0.664	0.405	2.09E-97	Ntf3
Pawr	1.72E-101	0.484197201	Thoracic aorta	0.717	0.417	3.28E-97	Pawr
Smim27	4.01E-100	0.503864668	Thoracic aorta	0.454	0.146	7.63E-96	Smim27
Pfkp	6.68E-100	0.464241534	Thoracic aorta	0.748	0.512	1.27E-95	Pfkp
Svil	1.08E-99	0.401517374	Thoracic aorta	0.867	0.703	2.05E-95	Svil
Cavin1	7.58E-98	0.383326861	Thoracic aorta	0.975	0.595	1.44E-93	Cavin1
Rftn2	5.85E-97	0.508923813	Thoracic aorta	0.638	0.378	1.11E-92	Rftn2
Fbxl22	6.82E-97	0.433341019	Thoracic aorta	0.853	0.613	1.30E-92	Fbxl22
Gstm1	1.62E-96	0.280304695	Thoracic aorta	0.968	0.848	3.07E-92	Gstm1
Mtus2	1.80E-96	0.37519502	Thoracic aorta	0.892	0.726	3.42E-92	Mtus2
Crip2	1.45E-95	0.276769782	Thoracic aorta	0.979	0.905	2.76E-91	Crip2
Emb1	2.79E-94	0.540458383	Thoracic aorta	0.61	0.284	5.30E-90	Emb
Gm34030	7.33E-94	0.421641546	Thoracic aorta	0.278	0.046	1.39E-89	Gm34030
Ndrg2	8.34E-94	0.334367032	Thoracic aorta	0.894	0.735	1.59E-89	Ndrg2
Rasl12	6.01E-93	0.398975902	Thoracic aorta	0.797	0.575	1.14E-88	Rasl12
Ppp1r12c	2.51E-92	0.418956497	Thoracic aorta	0.778	0.582	4.76E-88	Ppp1r12c
Wfdc1	1.14E-90	0.364798132	Thoracic aorta	0.862	0.69	2.17E-86	Wfdc1
Popdc2	7.09E-90	0.449574342	Thoracic aorta	0.385	0.105	1.35E-85	Popdc2
Atp5o.11	1.08E-89	0.411869097	Thoracic aorta	0.81	0.487	2.05E-85	Atp5o.1
Unc45a	2.03E-89	0.443931778	Thoracic aorta	0.689	0.473	3.85E-85	Unc45a
2210407C18Rik1	3.09E-88	0.532010725	Thoracic aorta	0.409	0.122	5.88E-84	2210407C18Rik
Eif4ebp2	4.12E-88	0.481266426	Thoracic aorta	0.57	0.28	7.84E-84	Eif4ebp2
Acadl	4.40E-88	0.467034179	Thoracic aorta	0.699	0.461	8.36E-84	Acadl
Lims2	4.42E-88	0.340555936	Thoracic aorta	0.879	0.719	8.40E-84	Lims2
Asb2	1.28E-87	0.51888911	Thoracic aorta	0.547	0.318	2.43E-83	Asb2
Ldhb	4.01E-87	0.413758776	Thoracic aorta	0.771	0.579	7.63E-83	Ldhb
Dsp	6.08E-86	0.491498728	Thoracic aorta	0.526	0.225	1.16E-81	Dsp
Tcea3	8.46E-86	0.474495962	Thoracic aorta	0.621	0.374	1.61E-81	Tcea3
Olfr1033	3.96E-85	0.49470566	Thoracic aorta	0.567	0.273	7.52E-81	Olfr1033
Snta1	1.60E-83	0.427343437	Thoracic aorta	0.666	0.451	3.04E-79	Snta1
Pdlim3	1.29E-82	0.299016177	Thoracic aorta	0.932	0.798	2.44E-78	Pdlim3
Coq8a	7.43E-82	0.469018488	Thoracic aorta	0.369	0.118	1.41E-77	Coq8a
Fzd2	1.16E-81	0.442078163	Thoracic aorta	0.674	0.447	2.20E-77	Fzd2
Eml2	2.89E-81	0.469269872	Thoracic aorta	0.599	0.356	5.49E-77	Eml2
Fmo2	1.07E-80	0.340242756	Thoracic aorta	0.923	0.779	2.03E-76	Fmo2
Rtraf1	2.68E-80	0.367635643	Thoracic aorta	0.86	0.537	5.10E-76	Rtraf
Mob2	3.19E-80	0.42183783	Thoracic aorta	0.745	0.556	6.06E-76	Mob2
Bik	4.66E-80	0.489087522	Thoracic aorta	0.449	0.203	8.86E-76	Bik
Nxn	2.54E-79	0.475006574	Thoracic aorta	0.6	0.328	4.83E-75	Nxn
Tax1bp11	1.17E-77	0.317396701	Thoracic aorta	0.875	0.715	2.22E-73	Tax1bp1
Manbal	3.77E-77	0.409388719	Thoracic aorta	0.697	0.501	7.16E-73	Manbal
Wif1	4.40E-77	0.563079839	Thoracic aorta	0.412	0.163	8.36E-73	Wif1
Fgfrl1	9.59E-77	0.533743997	Thoracic aorta	0.497	0.251	1.82E-72	Fgfrl1
Rassf3	2.60E-76	0.34786877	Thoracic aorta	0.819	0.66	4.95E-72	Rassf3
Cap1	1.93E-75	0.374684248	Thoracic aorta	0.783	0.566	3.67E-71	Cap1
Rex1bd	2.96E-75	0.3674593	Thoracic aorta	0.833	0.511	5.64E-71	Rex1bd
Entpd1	4.63E-75	0.41334451	Thoracic aorta	0.663	0.456	8.80E-71	Entpd1
Rtl8a	6.78E-75	0.459005624	Thoracic aorta	0.459	0.2	1.29E-70	Rtl8a
Sgcd	5.09E-74	0.420539505	Thoracic aorta	0.646	0.409	9.67E-70	Sgcd
Ndufb8	1.62E-73	0.299379425	Thoracic aorta	0.847	0.733	3.08E-69	Ndufb8
Clmp	2.19E-73	0.488371052	Thoracic aorta	0.471	0.21	4.17E-69	Clmp
Cidea	2.35E-73	0.470497759	Thoracic aorta	0.336	0.114	4.47E-69	Cidea
Msrb1	2.87E-73	0.313674512	Thoracic aorta	0.872	0.741	5.46E-69	Msrb1
Khdrbs3	1.23E-72	0.371441816	Thoracic aorta	0.748	0.552	2.34E-68	Khdrbs3
Tnnt21	1.51E-72	0.548880458	Thoracic aorta	0.549	0.243	2.87E-68	Tnnt2
Lzts2	5.65E-72	0.405747515	Thoracic aorta	0.657	0.465	1.07E-67	Lzts2
Omd	5.93E-72	0.468566867	Thoracic aorta	0.363	0.124	1.13E-67	Omd
Kmt5a	1.66E-71	0.424243035	Thoracic aorta	0.624	0.35	3.16E-67	Kmt5a
Zbtb16	5.63E-71	0.472036806	Thoracic aorta	0.393	0.161	1.07E-66	Zbtb16
Fam13c	6.08E-71	0.390357505	Thoracic aorta	0.705	0.508	1.16E-66	Fam13c
Rab3a	3.05E-70	0.459936866	Thoracic aorta	0.461	0.233	5.80E-66	Rab3a
Bex3	3.06E-70	0.429267065	Thoracic aorta	0.605	0.343	5.82E-66	Bex3
Cavin2	5.10E-70	0.450591881	Thoracic aorta	0.418	0.174	9.70E-66	Cavin2
Anxa11	4.59E-69	0.324837677	Thoracic aorta	0.801	0.659	8.73E-65	Anxa11
Aspn	3.46E-68	0.500403834	Thoracic aorta	0.451	0.202	6.58E-64	Aspn
Snu131	1.21E-67	0.373626058	Thoracic aorta	0.717	0.447	2.31E-63	Snu13
Itga1	3.19E-67	0.40140001	Thoracic aorta	0.684	0.452	6.06E-63	Itga1
Pkdcc	9.77E-67	0.340756994	Thoracic aorta	0.78	0.583	1.86E-62	Pkdcc
Cdkn1c	5.89E-66	0.445816714	Thoracic aorta	0.395	0.166	1.12E-61	Cdkn1c
Uqcrc2	5.19E-65	0.355669398	Thoracic aorta	0.716	0.553	9.86E-61	Uqcrc2
Fam96b	6.54E-65	0.34502104	Thoracic aorta	0.73	0.583	1.24E-60	Fam96b
Ktn1	7.32E-65	0.36280515	Thoracic aorta	0.727	0.58	1.39E-60	Ktn1
Eloc1	7.43E-65	0.351116035	Thoracic aorta	0.74	0.457	1.41E-60	Eloc
Tsc22d4	2.25E-64	0.405190345	Thoracic aorta	0.607	0.41	4.28E-60	Tsc22d4
Pdlim4	2.76E-64	0.448278778	Thoracic aorta	0.558	0.354	5.26E-60	Pdlim4
Wscd2	2.96E-64	0.428406518	Thoracic aorta	0.451	0.214	5.63E-60	Wscd2
Grb14	3.06E-64	0.409884659	Thoracic aorta	0.586	0.4	5.82E-60	Grb14
Pnpla2	3.06E-64	0.419314794	Thoracic aorta	0.585	0.372	5.82E-60	Pnpla2
Smim26	1.26E-63	0.423766533	Thoracic aorta	0.472	0.23	2.39E-59	Smim26
Spop	1.61E-63	0.277046348	Thoracic aorta	0.853	0.743	3.06E-59	Spop
Ndufs7	2.65E-63	0.280079761	Thoracic aorta	0.842	0.719	5.03E-59	Ndufs7
Cav3	2.84E-63	0.449951738	Thoracic aorta	0.466	0.253	5.40E-59	Cav3
Mcrip1	3.44E-63	0.411809181	Thoracic aorta	0.588	0.347	6.55E-59	Mcrip1
Spr	4.26E-63	0.403211281	Thoracic aorta	0.627	0.445	8.09E-59	Spr
Aaed11	1.00E-62	0.403815524	Thoracic aorta	0.617	0.373	1.90E-58	Aaed1
Aimp1	1.23E-62	0.351379339	Thoracic aorta	0.727	0.576	2.34E-58	Aimp1
Ethe1	1.38E-62	0.400700333	Thoracic aorta	0.628	0.429	2.63E-58	Ethe1
Syngr2	1.79E-62	0.412555118	Thoracic aorta	0.58	0.393	3.40E-58	Syngr2
Osbpl1a	8.31E-62	0.434028719	Thoracic aorta	0.453	0.233	1.58E-57	Osbpl1a
Utp111	1.26E-61	0.398218829	Thoracic aorta	0.537	0.276	2.40E-57	Utp11
Sync	1.73E-61	0.405492827	Thoracic aorta	0.44	0.197	3.28E-57	Sync
Cenpb1	5.33E-61	0.275114301	Thoracic aorta	0.866	0.743	1.01E-56	Cenpb
Filip1	6.30E-61	0.416658506	Thoracic aorta	0.577	0.399	1.20E-56	Filip1
Pfkl	8.98E-61	0.438124924	Thoracic aorta	0.483	0.268	1.71E-56	Pfkl
Cfl2	1.70E-60	0.2543379	Thoracic aorta	0.9	0.772	3.23E-56	Cfl2
Arntl	2.58E-60	0.387452248	Thoracic aorta	0.273	0.089	4.90E-56	Arntl
Klf15	4.93E-60	0.425266684	Thoracic aorta	0.403	0.189	9.38E-56	Klf15
E030013I19Rik	1.03E-59	0.34610499	Thoracic aorta	0.761	0.582	1.97E-55	E030013I19Rik
Elob1	1.66E-59	0.324588346	Thoracic aorta	0.984	0.623	3.16E-55	Elob
Pgm5	3.47E-59	0.379463669	Thoracic aorta	0.616	0.436	6.59E-55	Pgm5
Tpi1	9.24E-59	0.251212346	Thoracic aorta	0.876	0.779	1.76E-54	Tpi1
Dctn6	2.55E-58	0.307889012	Thoracic aorta	0.764	0.64	4.85E-54	Dctn6
Mdh11	3.44E-58	0.275159364	Thoracic aorta	0.827	0.728	6.53E-54	Mdh1
Pfdn6	1.76E-57	0.369370077	Thoracic aorta	0.632	0.469	3.34E-53	Pfdn6
Plekhg3	5.03E-57	0.38941864	Thoracic aorta	0.589	0.405	9.57E-53	Plekhg3
Rtf2	3.16E-56	0.395472273	Thoracic aorta	0.475	0.242	6.01E-52	Rtf2
Rnaseh2c	9.25E-56	0.347280407	Thoracic aorta	0.682	0.527	1.76E-51	Rnaseh2c
Taldo1	3.11E-55	0.295270511	Thoracic aorta	0.769	0.648	5.91E-51	Taldo1
Setd3	3.48E-55	0.335691094	Thoracic aorta	0.699	0.559	6.61E-51	Setd3
Leo1	8.01E-55	0.369841415	Thoracic aorta	0.278	0.095	1.52E-50	Leo1
Rnd2	8.44E-55	0.405986526	Thoracic aorta	0.427	0.225	1.60E-50	Rnd2
Ttll7	9.01E-55	0.389190794	Thoracic aorta	0.592	0.411	1.71E-50	Ttll7
Hoxb3os	1.11E-54	0.352373653	Thoracic aorta	0.261	0.082	2.11E-50	Hoxb3os
Fbxo32	1.15E-54	0.347732702	Thoracic aorta	0.69	0.522	2.18E-50	Fbxo32
Ypel3	1.66E-54	0.312221913	Thoracic aorta	0.745	0.636	3.15E-50	Ypel3
Tceal91	1.69E-54	0.330484564	Thoracic aorta	0.744	0.492	3.21E-50	Tceal9
Ybx3	1.86E-54	0.289128946	Thoracic aorta	0.777	0.658	3.53E-50	Ybx3
Cdk2ap2	3.56E-54	0.311870045	Thoracic aorta	0.748	0.634	6.76E-50	Cdk2ap2
Rasgrp2	3.99E-54	0.358241463	Thoracic aorta	0.607	0.448	7.59E-50	Rasgrp2
Id11	1.05E-53	0.307605677	Thoracic aorta	0.828	0.623	2.00E-49	Id1
Psip1	1.25E-53	0.375257855	Thoracic aorta	0.614	0.435	2.37E-49	Psip1
Mrpl58	1.55E-53	0.377461568	Thoracic aorta	0.511	0.281	2.94E-49	Mrpl58
Chpt1	2.08E-53	0.293082143	Thoracic aorta	0.784	0.666	3.95E-49	Chpt1
Ccdc112	2.29E-53	0.386614016	Thoracic aorta	0.32	0.129	4.36E-49	Ccdc112
Polr2c	2.32E-53	0.310122839	Thoracic aorta	0.721	0.596	4.41E-49	Polr2c
Vstm4	5.23E-53	0.39877802	Thoracic aorta	0.286	0.106	9.94E-49	Vstm4
Rack11	8.64E-53	0.315271905	Thoracic aorta	0.997	0.647	1.64E-48	Rack1
Eva1c	1.57E-52	0.387018004	Thoracic aorta	0.38	0.179	2.98E-48	Eva1c
Twist11	2.34E-52	0.339269926	Thoracic aorta	0.41	0.166	4.44E-48	Twist1
Nos1ap	2.86E-52	0.35705859	Thoracic aorta	0.296	0.106	5.44E-48	Nos1ap
Mdh2	2.99E-52	0.281797016	Thoracic aorta	0.782	0.689	5.69E-48	Mdh2
Blvra	3.82E-52	0.390187239	Thoracic aorta	0.4	0.201	7.27E-48	Blvra
Stum	5.19E-52	0.367493768	Thoracic aorta	0.287	0.107	9.87E-48	Stum
Pafah1b11	5.70E-52	0.252990739	Thoracic aorta	0.848	0.735	1.08E-47	Pafah1b1
Suclg1	6.60E-52	0.320183336	Thoracic aorta	0.694	0.553	1.25E-47	Suclg1
Cdc37	9.76E-52	0.25464611	Thoracic aorta	0.817	0.739	1.86E-47	Cdc37
Nsmce4a	1.29E-51	0.350469459	Thoracic aorta	0.639	0.476	2.44E-47	Nsmce4a
Acadvl	2.00E-51	0.359929745	Thoracic aorta	0.6	0.442	3.81E-47	Acadvl
Nsa2	2.17E-51	0.304703259	Thoracic aorta	0.761	0.657	4.12E-47	Nsa2
Foxs1	2.22E-51	0.428219466	Thoracic aorta	0.512	0.315	4.23E-47	Foxs1
Stim1	2.29E-51	0.38771008	Thoracic aorta	0.46	0.243	4.35E-47	Stim1
Cdc37l1	4.47E-51	0.398587428	Thoracic aorta	0.518	0.325	8.50E-47	Cdc37l1
Psmc4	6.03E-51	0.313923521	Thoracic aorta	0.694	0.554	1.15E-46	Psmc4
Mrps61	6.69E-51	0.381088769	Thoracic aorta	0.569	0.356	1.27E-46	Mrps6
Klhl7	7.20E-51	0.403528267	Thoracic aorta	0.42	0.228	1.37E-46	Klhl7
Dact3	7.26E-51	0.26813229	Thoracic aorta	0.802	0.653	1.38E-46	Dact3
Fh1	9.94E-51	0.370256837	Thoracic aorta	0.533	0.33	1.89E-46	Fh1
Msra	1.77E-50	0.39427735	Thoracic aorta	0.41	0.217	3.37E-46	Msra
Cav2	2.06E-50	0.290622706	Thoracic aorta	0.731	0.606	3.92E-46	Cav2
Npepl1	2.20E-50	0.379764454	Thoracic aorta	0.517	0.34	4.18E-46	Npepl1
Nr1h2	4.13E-50	0.344931863	Thoracic aorta	0.599	0.455	7.85E-46	Nr1h2
Ndufs2	5.98E-50	0.291674546	Thoracic aorta	0.735	0.634	1.14E-45	Ndufs2
Vasp	7.73E-50	0.253769774	Thoracic aorta	0.815	0.716	1.47E-45	Vasp
Vegfb	8.99E-50	0.390848929	Thoracic aorta	0.526	0.35	1.71E-45	Vegfb
Lemd2	9.50E-50	0.381850759	Thoracic aorta	0.424	0.228	1.81E-45	Lemd2
Cfh1	1.22E-49	0.318107705	Thoracic aorta	0.683	0.377	2.33E-45	Cfh
Ndufv2	3.33E-49	0.28056118	Thoracic aorta	0.75	0.657	6.33E-45	Ndufv2
Rtl8b	3.65E-49	0.369555769	Thoracic aorta	0.31	0.127	6.94E-45	Rtl8b
Map1a	4.15E-49	0.336818892	Thoracic aorta	0.653	0.494	7.89E-45	Map1a
Aplp1	4.52E-49	0.374290765	Thoracic aorta	0.269	0.104	8.59E-45	Aplp1
Smarcd3	6.04E-49	0.279939648	Thoracic aorta	0.765	0.643	1.15E-44	Smarcd3
Mif	8.16E-49	0.276286864	Thoracic aorta	0.768	0.679	1.55E-44	Mif
Paqr6	1.51E-48	0.393626746	Thoracic aorta	0.331	0.149	2.87E-44	Paqr6
Lgalsl	1.66E-48	0.311575603	Thoracic aorta	0.68	0.537	3.16E-44	Lgalsl
Creld1	1.80E-48	0.377859488	Thoracic aorta	0.482	0.304	3.43E-44	Creld1
Ndufv1	2.12E-48	0.33040079	Thoracic aorta	0.647	0.494	4.03E-44	Ndufv1
Psmc3	2.20E-48	0.259981966	Thoracic aorta	0.797	0.705	4.18E-44	Psmc3
Kcnmb1	2.65E-48	0.274401271	Thoracic aorta	0.778	0.653	5.03E-44	Kcnmb1
Inafm2	3.02E-48	0.399380188	Thoracic aorta	0.473	0.297	5.74E-44	Inafm2
Cisd3	3.11E-48	0.365385944	Thoracic aorta	0.381	0.194	5.92E-44	Cisd3
Ss18l2	3.41E-48	0.367421498	Thoracic aorta	0.446	0.23	6.48E-44	Ss18l2
Prkag1	3.42E-48	0.382002742	Thoracic aorta	0.483	0.302	6.50E-44	Prkag1
Pttg1	4.13E-48	0.314348099	Thoracic aorta	0.683	0.565	7.85E-44	Pttg1
Prpf4b	4.40E-48	0.376241842	Thoracic aorta	0.587	0.424	8.36E-44	Prpf4b
Fam241a	4.53E-48	0.366176896	Thoracic aorta	0.329	0.142	8.61E-44	Fam241a
Josd2	4.79E-48	0.382977289	Thoracic aorta	0.546	0.392	9.11E-44	Josd2
Suclg2	6.05E-48	0.37864612	Thoracic aorta	0.524	0.358	1.15E-43	Suclg2
Cbr2	7.50E-48	0.269181522	Thoracic aorta	0.82	0.692	1.43E-43	Cbr2
Hspa2	7.51E-48	0.353374172	Thoracic aorta	0.6	0.417	1.43E-43	Hspa2
Grhpr	1.09E-47	0.375395727	Thoracic aorta	0.47	0.277	2.07E-43	Grhpr
Nab1	1.24E-47	0.346762752	Thoracic aorta	0.619	0.494	2.36E-43	Nab1
Pnck	1.25E-47	0.393288286	Thoracic aorta	0.453	0.273	2.37E-43	Pnck
Eif4h	1.53E-47	0.282852778	Thoracic aorta	0.732	0.629	2.91E-43	Eif4h
Mrpl34	1.74E-47	0.315638494	Thoracic aorta	0.649	0.499	3.31E-43	Mrpl34
Nfil3	1.90E-47	0.369877915	Thoracic aorta	0.453	0.261	3.62E-43	Nfil3
Gstm2	2.61E-47	0.289287175	Thoracic aorta	0.746	0.643	4.97E-43	Gstm2
Hoxb2	2.65E-47	0.360642909	Thoracic aorta	0.306	0.127	5.03E-43	Hoxb2
Hagh	2.68E-47	0.356098816	Thoracic aorta	0.556	0.381	5.10E-43	Hagh
Polr2f	3.00E-47	0.270384353	Thoracic aorta	0.752	0.663	5.70E-43	Polr2f
Cdkn1b	4.03E-47	0.375725853	Thoracic aorta	0.509	0.319	7.66E-43	Cdkn1b
Eif3j1	4.44E-47	0.352561464	Thoracic aorta	0.562	0.39	8.45E-43	Eif3j1
Mrpl23	5.18E-47	0.272103455	Thoracic aorta	0.755	0.661	9.85E-43	Mrpl23
Nt5c3b	8.11E-47	0.389218317	Thoracic aorta	0.423	0.242	1.54E-42	Nt5c3b
Arhgef25	9.95E-47	0.315635898	Thoracic aorta	0.664	0.543	1.89E-42	Arhgef25
Trir1	1.31E-46	0.310786911	Thoracic aorta	0.666	0.438	2.50E-42	Trir
Eif4ebp1	2.07E-46	0.329160932	Thoracic aorta	0.639	0.513	3.94E-42	Eif4ebp1
Xbp1	2.34E-46	0.356454696	Thoracic aorta	0.609	0.463	4.45E-42	Xbp1
Mrps28	2.45E-46	0.345364925	Thoracic aorta	0.577	0.43	4.65E-42	Mrps28
Ncor1	2.74E-46	0.26384099	Thoracic aorta	0.778	0.691	5.20E-42	Ncor1
Pam16	2.85E-46	0.34942873	Thoracic aorta	0.593	0.453	5.42E-42	Pam16
Camk2n11	3.47E-46	0.283649187	Thoracic aorta	0.754	0.64	6.59E-42	Camk2n1
Sdhc	4.87E-46	0.315512159	Thoracic aorta	0.676	0.565	9.27E-42	Sdhc
Maip1	5.43E-46	0.352521146	Thoracic aorta	0.321	0.138	1.03E-41	Maip1
Dohh	1.04E-45	0.365889817	Thoracic aorta	0.529	0.372	1.97E-41	Dohh
Osr1	1.14E-45	0.364365061	Thoracic aorta	0.59	0.429	2.16E-41	Osr1
Grk2	1.45E-45	0.349299986	Thoracic aorta	0.324	0.14	2.76E-41	Grk2
Mfsd10	1.88E-45	0.381881088	Thoracic aorta	0.409	0.225	3.58E-41	Mfsd10
Peli2	3.60E-45	0.372599363	Thoracic aorta	0.494	0.328	6.85E-41	Peli2
Ccdc186	3.97E-45	0.365379948	Thoracic aorta	0.525	0.336	7.54E-41	Ccdc186
Sntg2	6.25E-45	0.376214704	Thoracic aorta	0.41	0.234	1.19E-40	Sntg2
Hdgfl2	6.61E-45	0.357336232	Thoracic aorta	0.361	0.175	1.26E-40	Hdgfl2
Pin1	7.46E-45	0.323840703	Thoracic aorta	0.624	0.506	1.42E-40	Pin1
Cyc1	1.01E-44	0.296845103	Thoracic aorta	0.683	0.574	1.92E-40	Cyc1
Pln	1.36E-44	0.346531916	Thoracic aorta	0.321	0.127	2.58E-40	Pln
Gne	1.75E-44	0.384330614	Thoracic aorta	0.428	0.244	3.32E-40	Gne
Kcnma1	1.94E-44	0.366552772	Thoracic aorta	0.464	0.306	3.68E-40	Kcnma1
Hikeshi1	3.64E-44	0.343976859	Thoracic aorta	0.522	0.311	6.93E-40	Hikeshi
Gm11627	4.60E-44	0.373944149	Thoracic aorta	0.529	0.367	8.75E-40	Gm11627
Zfp91	6.95E-44	0.274255408	Thoracic aorta	0.735	0.62	1.32E-39	Zfp91
Trnp1	9.59E-44	0.366880461	Thoracic aorta	0.336	0.152	1.82E-39	Trnp1
Kdelr1	1.05E-43	0.253624663	Thoracic aorta	0.767	0.681	2.00E-39	Kdelr1
Ppt2	1.30E-43	0.377771438	Thoracic aorta	0.382	0.213	2.48E-39	Ppt2
Traf5	1.32E-43	0.375880782	Thoracic aorta	0.405	0.225	2.52E-39	Traf5
Slc48a1	1.51E-43	0.263325738	Thoracic aorta	0.752	0.668	2.86E-39	Slc48a1
Maf1	1.53E-43	0.343935345	Thoracic aorta	0.545	0.405	2.90E-39	Maf1
Selenos1	1.62E-43	0.289914324	Thoracic aorta	0.709	0.475	3.09E-39	Selenos
Sun2	1.83E-43	0.296982962	Thoracic aorta	0.65	0.524	3.47E-39	Sun2
Clpx	2.13E-43	0.372234431	Thoracic aorta	0.396	0.22	4.05E-39	Clpx
Gstm7	2.85E-43	0.337361468	Thoracic aorta	0.263	0.104	5.42E-39	Gstm7
Aco2	3.26E-43	0.315223403	Thoracic aorta	0.629	0.518	6.19E-39	Aco2
Pacsin3	5.03E-43	0.378202272	Thoracic aorta	0.385	0.216	9.55E-39	Pacsin3
Snhg6	5.97E-43	0.370332102	Thoracic aorta	0.428	0.257	1.14E-38	Snhg6
Fas	6.50E-43	0.353560521	Thoracic aorta	0.572	0.411	1.24E-38	Fas
Bod1	8.39E-43	0.323702302	Thoracic aorta	0.602	0.451	1.59E-38	Bod1
Pmpcb	8.57E-43	0.350819094	Thoracic aorta	0.518	0.348	1.63E-38	Pmpcb
Dnajc4	1.29E-42	0.361684371	Thoracic aorta	0.474	0.307	2.46E-38	Dnajc4
Tubb4b	1.37E-42	0.27609169	Thoracic aorta	0.774	0.691	2.60E-38	Tubb4b
Fibin	1.51E-42	0.437457502	Thoracic aorta	0.499	0.357	2.86E-38	Fibin
Clpp	1.88E-42	0.346492214	Thoracic aorta	0.514	0.359	3.57E-38	Clpp
Prmt1	2.10E-42	0.308577196	Thoracic aorta	0.633	0.497	4.00E-38	Prmt1
Tpd52l1	2.47E-42	0.367945412	Thoracic aorta	0.313	0.14	4.70E-38	Tpd52l1
Ldb3	2.59E-42	0.346227108	Thoracic aorta	0.526	0.378	4.93E-38	Ldb3
Smc3	3.04E-42	0.331075478	Thoracic aorta	0.606	0.458	5.77E-38	Smc3
Apip	3.09E-42	0.352979023	Thoracic aorta	0.472	0.293	5.87E-38	Apip
Tmem38b	4.76E-42	0.271484204	Thoracic aorta	0.72	0.605	9.05E-38	Tmem38b
Psmc61	4.78E-42	0.253549715	Thoracic aorta	0.752	0.636	9.09E-38	Psmc6
Acads	4.99E-42	0.366675366	Thoracic aorta	0.441	0.276	9.48E-38	Acads
Ciao1	5.56E-42	0.366245757	Thoracic aorta	0.388	0.211	1.06E-37	Ciao1
Vldlr	9.11E-42	0.310177235	Thoracic aorta	0.626	0.495	1.73E-37	Vldlr
Map7d2	9.75E-42	0.370025375	Thoracic aorta	0.357	0.178	1.85E-37	Map7d2
Mettl26	1.08E-41	0.353595359	Thoracic aorta	0.429	0.233	2.06E-37	Mettl26
Sdhb	1.43E-41	0.294224105	Thoracic aorta	0.69	0.591	2.72E-37	Sdhb
Ercc1	2.07E-41	0.363112197	Thoracic aorta	0.428	0.259	3.94E-37	Ercc1
Rsbn1l	2.67E-41	0.335852366	Thoracic aorta	0.558	0.417	5.08E-37	Rsbn1l
Cd59a	2.81E-41	0.386365082	Thoracic aorta	0.513	0.353	5.34E-37	Cd59a
Ric8a	6.21E-41	0.342200913	Thoracic aorta	0.355	0.174	1.18E-36	Ric8a
Paxx	1.09E-40	0.347916692	Thoracic aorta	0.382	0.199	2.07E-36	Paxx
Rbm42	1.22E-40	0.323981796	Thoracic aorta	0.601	0.468	2.32E-36	Rbm42
Gk	1.26E-40	0.354734393	Thoracic aorta	0.33	0.165	2.40E-36	Gk
Snx17	1.49E-40	0.289378146	Thoracic aorta	0.645	0.535	2.83E-36	Snx17
Mindy3	2.43E-40	0.341158979	Thoracic aorta	0.388	0.197	4.61E-36	Mindy3
Rars	2.64E-40	0.347017335	Thoracic aorta	0.453	0.276	5.02E-36	Rars
Emc8	3.02E-40	0.254372451	Thoracic aorta	0.74	0.606	5.74E-36	Emc8
Egln1	3.06E-40	0.307271559	Thoracic aorta	0.62	0.47	5.82E-36	Egln1
Gatd1	3.37E-40	0.330074649	Thoracic aorta	0.295	0.128	6.41E-36	Gatd1
Grpel1	3.49E-40	0.289366293	Thoracic aorta	0.65	0.537	6.64E-36	Grpel1
Smim12	3.82E-40	0.338440583	Thoracic aorta	0.524	0.397	7.26E-36	Smim12
Rfc1	6.24E-40	0.352685847	Thoracic aorta	0.478	0.31	1.19E-35	Rfc1
Map3k201	6.37E-40	0.284155519	Thoracic aorta	0.699	0.471	1.21E-35	Map3k20
Idh3b	6.53E-40	0.328584469	Thoracic aorta	0.576	0.431	1.24E-35	Idh3b
Cops3	1.26E-39	0.344894145	Thoracic aorta	0.466	0.306	2.39E-35	Cops3
Ubxn2a	1.71E-39	0.323314843	Thoracic aorta	0.572	0.402	3.25E-35	Ubxn2a
Bckdha	2.14E-39	0.359221254	Thoracic aorta	0.396	0.242	4.07E-35	Bckdha
Prelid3b	2.74E-39	0.319947969	Thoracic aorta	0.347	0.165	5.21E-35	Prelid3b
Actr101	2.77E-39	0.283424195	Thoracic aorta	0.657	0.518	5.26E-35	Actr10
Fam220a	4.94E-39	0.333228257	Thoracic aorta	0.54	0.397	9.39E-35	Fam220a
Rbpms2	8.51E-39	0.274315376	Thoracic aorta	0.69	0.576	1.62E-34	Rbpms2
Echs1	1.16E-38	0.318529126	Thoracic aorta	0.586	0.464	2.21E-34	Echs1
Kcnab1	1.21E-38	0.301795635	Thoracic aorta	0.623	0.523	2.30E-34	Kcnab1
Uqcrfs1	1.30E-38	0.277583209	Thoracic aorta	0.666	0.548	2.48E-34	Uqcrfs1
Mrpl2	1.38E-38	0.342075671	Thoracic aorta	0.434	0.267	2.62E-34	Mrpl2
Alkbh7	1.56E-38	0.342751151	Thoracic aorta	0.333	0.17	2.96E-34	Alkbh7
Speg	1.65E-38	0.262276731	Thoracic aorta	0.679	0.566	3.13E-34	Speg
Comt	2.53E-38	0.252800382	Thoracic aorta	0.724	0.644	4.80E-34	Comt
Sssca1	3.70E-38	0.345402529	Thoracic aorta	0.434	0.272	7.04E-34	Sssca1
Dmwd	3.82E-38	0.356244788	Thoracic aorta	0.375	0.214	7.27E-34	Dmwd
Slc25a39	4.28E-38	0.346554	Thoracic aorta	0.466	0.31	8.14E-34	Slc25a39
Apbb1	4.31E-38	0.365972953	Thoracic aorta	0.375	0.222	8.20E-34	Apbb1
Ube2m	4.42E-38	0.263961199	Thoracic aorta	0.698	0.562	8.40E-34	Ube2m
Unc119	5.10E-38	0.368759544	Thoracic aorta	0.428	0.289	9.69E-34	Unc119
Abraxas2	5.78E-38	0.313618561	Thoracic aorta	0.291	0.127	1.10E-33	Abraxas2
Rdx1	6.30E-38	0.263597071	Thoracic aorta	0.722	0.629	1.20E-33	Rdx
Pak21	6.50E-38	0.285757816	Thoracic aorta	0.67	0.558	1.24E-33	Pak2
Eef1akmt1	7.74E-38	0.320365839	Thoracic aorta	0.315	0.145	1.47E-33	Eef1akmt1
Ppil4	8.39E-38	0.338295502	Thoracic aorta	0.434	0.262	1.59E-33	Ppil4
Sorbs1	9.21E-38	0.348310196	Thoracic aorta	0.395	0.227	1.75E-33	Sorbs1
Pomgnt1	9.82E-38	0.355620157	Thoracic aorta	0.421	0.271	1.87E-33	Pomgnt1
Eif4a3	1.05E-37	0.328634503	Thoracic aorta	0.488	0.319	2.01E-33	Eif4a3
Snx24	1.15E-37	0.349764606	Thoracic aorta	0.395	0.23	2.18E-33	Snx24
Txnip	1.32E-37	0.272735817	Thoracic aorta	0.759	0.666	2.51E-33	Txnip
Idh3g	1.36E-37	0.313816934	Thoracic aorta	0.577	0.453	2.59E-33	Idh3g
Ptges3l	1.46E-37	0.34078838	Thoracic aorta	0.472	0.306	2.78E-33	Ptges3l
Gm17018	1.69E-37	0.318937547	Thoracic aorta	0.339	0.165	3.20E-33	Gm17018
Tmem110	1.74E-37	0.284853207	Thoracic aorta	0.659	0.542	3.30E-33	Tmem110
Sars	1.86E-37	0.345110764	Thoracic aorta	0.483	0.333	3.53E-33	Sars
Rrp1	1.86E-37	0.270701212	Thoracic aorta	0.667	0.57	3.54E-33	Rrp1
Tesk1	1.87E-37	0.339069429	Thoracic aorta	0.481	0.343	3.56E-33	Tesk1
Psmc2	1.96E-37	0.281195726	Thoracic aorta	0.666	0.54	3.72E-33	Psmc2
Tbl1x	2.02E-37	0.264283359	Thoracic aorta	0.699	0.6	3.84E-33	Tbl1x
Mfsd14a	2.93E-37	0.331546869	Thoracic aorta	0.348	0.176	5.58E-33	Mfsd14a
Hras	3.25E-37	0.25964573	Thoracic aorta	0.683	0.571	6.18E-33	Hras
Samd1	3.45E-37	0.344744743	Thoracic aorta	0.304	0.151	6.55E-33	Samd1
0610009B22Rik	4.18E-37	0.343201128	Thoracic aorta	0.409	0.248	7.95E-33	0610009B22Rik
C1qtnf7	6.55E-37	0.323144892	Thoracic aorta	0.392	0.21	1.25E-32	C1qtnf7
Mrpl9	7.10E-37	0.33474057	Thoracic aorta	0.359	0.195	1.35E-32	Mrpl9
Polr3k	7.89E-37	0.355205993	Thoracic aorta	0.376	0.218	1.50E-32	Polr3k
Samm50	1.08E-36	0.299987351	Thoracic aorta	0.587	0.458	2.05E-32	Samm50
Dhx32	1.38E-36	0.340544499	Thoracic aorta	0.431	0.281	2.63E-32	Dhx32
Pdap1	1.42E-36	0.251782374	Thoracic aorta	0.716	0.628	2.69E-32	Pdap1
H2afx	1.53E-36	0.343003596	Thoracic aorta	0.34	0.182	2.91E-32	H2afx
Aip	1.69E-36	0.315041467	Thoracic aorta	0.563	0.418	3.22E-32	Aip
Cdc5l	2.19E-36	0.338552616	Thoracic aorta	0.46	0.295	4.16E-32	Cdc5l
Psmd3	2.20E-36	0.324001567	Thoracic aorta	0.477	0.337	4.19E-32	Psmd3
Selenbp1	2.46E-36	0.34943083	Thoracic aorta	0.4	0.242	4.67E-32	Selenbp1
Bud23	2.79E-36	0.309874862	Thoracic aorta	0.332	0.161	5.31E-32	Bud23
Atoh8	3.06E-36	0.364796397	Thoracic aorta	0.389	0.237	5.83E-32	Atoh8
1810022K09Rik	3.16E-36	0.302531249	Thoracic aorta	0.576	0.435	6.01E-32	1810022K09Rik
Taf7	3.25E-36	0.328438063	Thoracic aorta	0.338	0.174	6.18E-32	Taf7
Mfhas1	4.48E-36	0.316186199	Thoracic aorta	0.546	0.413	8.51E-32	Mfhas1
Fkbp4	4.76E-36	0.284402011	Thoracic aorta	0.644	0.553	9.05E-32	Fkbp4
Ilkap	5.37E-36	0.32104045	Thoracic aorta	0.55	0.425	1.02E-31	Ilkap
Mosmo1	6.39E-36	0.316065512	Thoracic aorta	0.481	0.291	1.22E-31	Mosmo
Eci1	6.65E-36	0.33719952	Thoracic aorta	0.465	0.301	1.26E-31	Eci1
Dnal4	8.41E-36	0.345408595	Thoracic aorta	0.371	0.22	1.60E-31	Dnal4
Wnt16	8.50E-36	0.366699155	Thoracic aorta	0.489	0.337	1.62E-31	Wnt16
Adk	8.62E-36	0.297963612	Thoracic aorta	0.639	0.534	1.64E-31	Adk
Heca	1.27E-35	0.318564105	Thoracic aorta	0.447	0.265	2.42E-31	Heca
Tmem70	1.44E-35	0.34453424	Thoracic aorta	0.379	0.227	2.75E-31	Tmem70
Sertad3	1.49E-35	0.330006964	Thoracic aorta	0.287	0.138	2.84E-31	Sertad3
Cdh6	1.63E-35	0.338490724	Thoracic aorta	0.394	0.227	3.10E-31	Cdh6
Rab12	1.79E-35	0.279514291	Thoracic aorta	0.633	0.525	3.40E-31	Rab12
Ddx1	2.02E-35	0.302099747	Thoracic aorta	0.569	0.424	3.84E-31	Ddx1
Ankrd9	2.08E-35	0.33845255	Thoracic aorta	0.409	0.258	3.95E-31	Ankrd9
Fuz	2.43E-35	0.335146264	Thoracic aorta	0.294	0.149	4.62E-31	Fuz
Pgk11	2.68E-35	0.287069756	Thoracic aorta	0.591	0.422	5.09E-31	Pgk1
Utp3	3.08E-35	0.333300228	Thoracic aorta	0.488	0.333	5.86E-31	Utp3
Gm13111	3.16E-35	0.348591827	Thoracic aorta	0.323	0.173	6.01E-31	Gm13111
Gnb4	3.72E-35	0.262134076	Thoracic aorta	0.699	0.596	7.08E-31	Gnb4
Tbc1d12	3.77E-35	0.322743748	Thoracic aorta	0.323	0.166	7.17E-31	Tbc1d12
Mrpl49	3.81E-35	0.339369808	Thoracic aorta	0.342	0.189	7.23E-31	Mrpl49
Prkcd	4.25E-35	0.336729527	Thoracic aorta	0.505	0.375	8.08E-31	Prkcd
Csnk2a2	4.46E-35	0.324432239	Thoracic aorta	0.426	0.249	8.48E-31	Csnk2a2
Napepld	5.48E-35	0.352659873	Thoracic aorta	0.347	0.197	1.04E-30	Napepld
Osbpl9	5.51E-35	0.293671507	Thoracic aorta	0.599	0.483	1.05E-30	Osbpl9
Hsd17b4	6.73E-35	0.313236084	Thoracic aorta	0.479	0.326	1.28E-30	Hsd17b4
Sqor	7.24E-35	0.318672631	Thoracic aorta	0.339	0.171	1.38E-30	Sqor
Dnttip1	7.82E-35	0.32995771	Thoracic aorta	0.384	0.222	1.49E-30	Dnttip1
Phf5a	9.52E-35	0.290723997	Thoracic aorta	0.582	0.463	1.81E-30	Phf5a
Trmt112	1.00E-34	0.254318047	Thoracic aorta	0.691	0.634	1.90E-30	Trmt112
C1galt1c1	1.05E-34	0.334940608	Thoracic aorta	0.34	0.184	2.00E-30	C1galt1c1
Gkap1	1.05E-34	0.309983938	Thoracic aorta	0.549	0.411	2.00E-30	Gkap1
Eif3d	1.22E-34	0.296359434	Thoracic aorta	0.584	0.471	2.33E-30	Eif3d
Blmh	1.32E-34	0.329363197	Thoracic aorta	0.504	0.377	2.51E-30	Blmh
Dapk3	1.54E-34	0.330446449	Thoracic aorta	0.479	0.346	2.93E-30	Dapk3
Ankrd54	1.63E-34	0.334102825	Thoracic aorta	0.304	0.161	3.11E-30	Ankrd54
Pdcd2	1.64E-34	0.327206918	Thoracic aorta	0.317	0.166	3.12E-30	Pdcd2
2810004N23Rik	2.56E-34	0.33534248	Thoracic aorta	0.341	0.186	4.86E-30	2810004N23Rik
Sf3a3	3.23E-34	0.32682606	Thoracic aorta	0.389	0.234	6.15E-30	Sf3a3
Ubald2	4.63E-34	0.293888306	Thoracic aorta	0.59	0.467	8.81E-30	Ubald2
Ndufaf81	6.49E-34	0.321564202	Thoracic aorta	0.491	0.313	1.23E-29	Ndufaf8
Nfu1	7.08E-34	0.304947504	Thoracic aorta	0.531	0.394	1.35E-29	Nfu1
Acbd4	7.22E-34	0.33679785	Thoracic aorta	0.41	0.272	1.37E-29	Acbd4
Cyhr1	9.11E-34	0.268866818	Thoracic aorta	0.633	0.546	1.73E-29	Cyhr1
Cops6	9.15E-34	0.261981127	Thoracic aorta	0.661	0.565	1.74E-29	Cops6
Tkt	9.36E-34	0.253556316	Thoracic aorta	0.68	0.602	1.78E-29	Tkt
Snw1	9.81E-34	0.321074273	Thoracic aorta	0.519	0.383	1.86E-29	Snw1
Zfp830	1.31E-33	0.312792494	Thoracic aorta	0.295	0.145	2.48E-29	Zfp830
Gde1	1.39E-33	0.254784803	Thoracic aorta	0.656	0.577	2.64E-29	Gde1
Zc3h13	1.69E-33	0.326586075	Thoracic aorta	0.491	0.344	3.21E-29	Zc3h13
Naxe1	2.32E-33	0.305470835	Thoracic aorta	0.442	0.263	4.40E-29	Naxe
Ppp2r5a	2.49E-33	0.296322447	Thoracic aorta	0.579	0.462	4.74E-29	Ppp2r5a
Rasl11b	2.67E-33	0.310990769	Thoracic aorta	0.611	0.494	5.08E-29	Rasl11b
Orai1	2.88E-33	0.307599391	Thoracic aorta	0.274	0.129	5.48E-29	Orai1
Hmgn5	2.90E-33	0.342069637	Thoracic aorta	0.505	0.362	5.51E-29	Hmgn5
Myg1	3.38E-33	0.324588478	Thoracic aorta	0.368	0.215	6.43E-29	Myg1
Tomm40	3.63E-33	0.321124116	Thoracic aorta	0.452	0.309	6.90E-29	Tomm40
B230118H07Rik	3.86E-33	0.296443558	Thoracic aorta	0.562	0.428	7.35E-29	B230118H07Rik
Cdk2ap1	4.13E-33	0.32388772	Thoracic aorta	0.454	0.307	7.85E-29	Cdk2ap1
Cox17	4.21E-33	0.251996082	Thoracic aorta	0.685	0.549	8.00E-29	Cox17
Rab11fip2	4.25E-33	0.335934544	Thoracic aorta	0.365	0.218	8.08E-29	Rab11fip2
Cyth2	4.38E-33	0.302033891	Thoracic aorta	0.507	0.373	8.33E-29	Cyth2
Mrps18a	5.41E-33	0.303248779	Thoracic aorta	0.529	0.408	1.03E-28	Mrps18a
Lsm3	7.00E-33	0.302914234	Thoracic aorta	0.535	0.408	1.33E-28	Lsm3
Snrpc	8.55E-33	0.291847138	Thoracic aorta	0.579	0.468	1.63E-28	Snrpc
Id4	8.66E-33	0.344656512	Thoracic aorta	0.526	0.384	1.65E-28	Id4
Cdkn2aip	9.14E-33	0.341875811	Thoracic aorta	0.383	0.236	1.74E-28	Cdkn2aip
Tmem115	1.06E-32	0.337137228	Thoracic aorta	0.325	0.183	2.01E-28	Tmem115
Asap21	1.12E-32	0.268113375	Thoracic aorta	0.662	0.534	2.13E-28	Asap2
Nudt9	1.15E-32	0.305104949	Thoracic aorta	0.536	0.412	2.19E-28	Nudt9
Optc	1.20E-32	0.2705107	Thoracic aorta	0.662	0.551	2.28E-28	Optc
Clcc1	1.25E-32	0.326856395	Thoracic aorta	0.333	0.184	2.38E-28	Clcc1
Smn1	1.49E-32	0.323925113	Thoracic aorta	0.307	0.162	2.83E-28	Smn1
Gmpr2	1.53E-32	0.326482447	Thoracic aorta	0.336	0.186	2.91E-28	Gmpr2
Eloa	1.70E-32	0.302883902	Thoracic aorta	0.283	0.135	3.24E-28	Eloa
Dnajc21	2.11E-32	0.321375306	Thoracic aorta	0.526	0.387	4.00E-28	Dnajc21
Rbmxl1	2.11E-32	0.330677525	Thoracic aorta	0.388	0.241	4.00E-28	Rbmxl1
Ublcp1	2.13E-32	0.315356944	Thoracic aorta	0.442	0.286	4.05E-28	Ublcp1
Glrx2	2.49E-32	0.268205646	Thoracic aorta	0.62	0.515	4.73E-28	Glrx2
Asf1a	2.56E-32	0.325100709	Thoracic aorta	0.362	0.211	4.87E-28	Asf1a
Gstk1	2.81E-32	0.318768195	Thoracic aorta	0.301	0.157	5.34E-28	Gstk1
Fam110b	2.97E-32	0.344246938	Thoracic aorta	0.353	0.215	5.64E-28	Fam110b
Slc16a3	3.11E-32	0.304221476	Thoracic aorta	0.25	0.112	5.92E-28	Slc16a3
Gamt	3.70E-32	0.291884861	Thoracic aorta	0.537	0.415	7.03E-28	Gamt
Magohb	3.82E-32	0.320810199	Thoracic aorta	0.364	0.213	7.25E-28	Magohb
Cox19	3.90E-32	0.324094244	Thoracic aorta	0.444	0.304	7.41E-28	Cox19
Slc16a7	4.77E-32	0.319450361	Thoracic aorta	0.361	0.205	9.06E-28	Slc16a7
Tmed4	6.59E-32	0.291525045	Thoracic aorta	0.554	0.438	1.25E-27	Tmed4
Phldb2	7.62E-32	0.269435365	Thoracic aorta	0.666	0.574	1.45E-27	Phldb2
Exosc7	7.64E-32	0.318093454	Thoracic aorta	0.386	0.234	1.45E-27	Exosc7
Aimp2	1.05E-31	0.321277641	Thoracic aorta	0.409	0.257	1.99E-27	Aimp2
Zfpl1	1.19E-31	0.323549139	Thoracic aorta	0.371	0.23	2.27E-27	Zfpl1
Psmd61	1.36E-31	0.258669979	Thoracic aorta	0.647	0.531	2.59E-27	Psmd6
Snrpd3	2.07E-31	0.267245506	Thoracic aorta	0.624	0.522	3.94E-27	Snrpd3
Fam50a	2.34E-31	0.310404944	Thoracic aorta	0.471	0.324	4.45E-27	Fam50a
Sugt11	2.41E-31	0.251530827	Thoracic aorta	0.653	0.534	4.58E-27	Sugt1
Cebpd1	2.82E-31	0.346840236	Thoracic aorta	0.531	0.359	5.35E-27	Cebpd
Pcca	3.63E-31	0.323289323	Thoracic aorta	0.303	0.163	6.90E-27	Pcca
Slc25a34	4.19E-31	0.312867264	Thoracic aorta	0.25	0.12	7.97E-27	Slc25a34
Hnrnpd	4.22E-31	0.274915639	Thoracic aorta	0.612	0.504	8.02E-27	Hnrnpd
C1qtnf12	5.34E-31	0.305367994	Thoracic aorta	0.376	0.21	1.01E-26	C1qtnf12
Mia21	5.39E-31	0.301725569	Thoracic aorta	0.422	0.25	1.02E-26	Mia2
P4ha2	7.39E-31	0.328515642	Thoracic aorta	0.389	0.251	1.41E-26	P4ha2
Bub3	7.52E-31	0.296869729	Thoracic aorta	0.542	0.427	1.43E-26	Bub3
Plekha3	8.61E-31	0.302260552	Thoracic aorta	0.5	0.364	1.64E-26	Plekha3
Rae1	1.23E-30	0.314477073	Thoracic aorta	0.377	0.233	2.34E-26	Rae1
B3gat3	1.26E-30	0.31880163	Thoracic aorta	0.39	0.251	2.40E-26	B3gat3
Nbdy1	1.27E-30	0.284064325	Thoracic aorta	0.535	0.361	2.41E-26	Nbdy
Trp53i13	1.30E-30	0.323225055	Thoracic aorta	0.44	0.31	2.47E-26	Trp53i13
Ccdc32	1.35E-30	0.323989575	Thoracic aorta	0.346	0.203	2.57E-26	Ccdc32
Tbxa2r	1.42E-30	0.324914476	Thoracic aorta	0.442	0.32	2.70E-26	Tbxa2r
Etfb	1.54E-30	0.268602935	Thoracic aorta	0.619	0.525	2.94E-26	Etfb
Trafd1	1.56E-30	0.303713614	Thoracic aorta	0.493	0.37	2.96E-26	Trafd1
Mrps31	1.74E-30	0.294654065	Thoracic aorta	0.301	0.154	3.30E-26	Mrps31
Mrps7	1.87E-30	0.295436862	Thoracic aorta	0.48	0.349	3.56E-26	Mrps7
Mtap	1.92E-30	0.29906399	Thoracic aorta	0.408	0.253	3.65E-26	Mtap
Leng1	2.01E-30	0.317411109	Thoracic aorta	0.319	0.178	3.82E-26	Leng1
Sgf29	2.21E-30	0.318319869	Thoracic aorta	0.273	0.142	4.21E-26	Sgf29
Hadhb	2.33E-30	0.282832534	Thoracic aorta	0.56	0.45	4.43E-26	Hadhb
Eif3l	2.34E-30	0.288023515	Thoracic aorta	0.575	0.479	4.45E-26	Eif3l
Zkscan3	2.58E-30	0.328180851	Thoracic aorta	0.341	0.201	4.90E-26	Zkscan3
Rnf6	2.65E-30	0.313181606	Thoracic aorta	0.451	0.308	5.03E-26	Rnf6
Cops5	2.67E-30	0.304981862	Thoracic aorta	0.481	0.338	5.07E-26	Cops5
Ppp1r37	2.80E-30	0.324077946	Thoracic aorta	0.42	0.291	5.33E-26	Ppp1r37
Flii	3.06E-30	0.279788551	Thoracic aorta	0.581	0.477	5.82E-26	Flii
Sdhd	3.68E-30	0.287593373	Thoracic aorta	0.541	0.435	7.00E-26	Sdhd
Siah1a	4.11E-30	0.313761227	Thoracic aorta	0.344	0.2	7.81E-26	Siah1a
Pop5	4.17E-30	0.271329715	Thoracic aorta	0.56	0.438	7.93E-26	Pop5
Pdzd2	4.17E-30	0.326498418	Thoracic aorta	0.343	0.205	7.93E-26	Pdzd2
Rnf5	4.70E-30	0.318945773	Thoracic aorta	0.396	0.258	8.93E-26	Rnf5
Mrpl4	5.70E-30	0.296777477	Thoracic aorta	0.526	0.405	1.08E-25	Mrpl4
P3h4	5.92E-30	0.281813911	Thoracic aorta	0.576	0.476	1.12E-25	P3h4
Pycr2	5.94E-30	0.318867171	Thoracic aorta	0.377	0.235	1.13E-25	Pycr2
Tmem140	6.23E-30	0.30827522	Thoracic aorta	0.315	0.171	1.18E-25	Tmem140
Macrod1	6.23E-30	0.321694778	Thoracic aorta	0.401	0.276	1.18E-25	Macrod1
Ctps	6.69E-30	0.306592615	Thoracic aorta	0.424	0.285	1.27E-25	Ctps
Bag2	7.59E-30	0.320592588	Thoracic aorta	0.352	0.209	1.44E-25	Bag2
Gnl2	8.03E-30	0.296644777	Thoracic aorta	0.317	0.172	1.53E-25	Gnl2
Plp2	8.62E-30	0.252091866	Thoracic aorta	0.629	0.516	1.64E-25	Plp2
Etfa	8.70E-30	0.258499637	Thoracic aorta	0.657	0.573	1.65E-25	Etfa
Zpr1	9.22E-30	0.317465676	Thoracic aorta	0.333	0.2	1.75E-25	Zpr1
Egln2	9.43E-30	0.29329474	Thoracic aorta	0.483	0.367	1.79E-25	Egln2
Cbr3	1.10E-29	0.270468294	Thoracic aorta	0.264	0.123	2.09E-25	Cbr3
Yy1	1.14E-29	0.297649364	Thoracic aorta	0.554	0.432	2.16E-25	Yy1
Ndufaf3	1.36E-29	0.312617289	Thoracic aorta	0.457	0.333	2.59E-25	Ndufaf3
Mat2b	1.63E-29	0.284533724	Thoracic aorta	0.53	0.404	3.09E-25	Mat2b
Larp1b	1.68E-29	0.301771909	Thoracic aorta	0.507	0.375	3.20E-25	Larp1b
Kin	1.69E-29	0.313248397	Thoracic aorta	0.322	0.182	3.20E-25	Kin
Emd	1.85E-29	0.273341769	Thoracic aorta	0.598	0.505	3.51E-25	Emd
Ilf2	1.95E-29	0.31310521	Thoracic aorta	0.446	0.311	3.71E-25	Ilf2
Tm2d3	2.05E-29	0.295430876	Thoracic aorta	0.486	0.349	3.89E-25	Tm2d3
Hmgb2	2.29E-29	0.325174382	Thoracic aorta	0.391	0.251	4.35E-25	Hmgb2
Bclaf3	2.62E-29	0.283606427	Thoracic aorta	0.279	0.134	4.99E-25	Bclaf3
Ppil2	2.90E-29	0.318867016	Thoracic aorta	0.354	0.22	5.51E-25	Ppil2
Sucla2	2.96E-29	0.283957599	Thoracic aorta	0.535	0.414	5.63E-25	Sucla2
Pik3ip1	3.11E-29	0.317486687	Thoracic aorta	0.339	0.201	5.91E-25	Pik3ip1
Nae1	3.75E-29	0.299637671	Thoracic aorta	0.479	0.339	7.14E-25	Nae1
Acot13	3.77E-29	0.313636708	Thoracic aorta	0.441	0.308	7.16E-25	Acot13
Asrgl1	5.56E-29	0.291134058	Thoracic aorta	0.268	0.133	1.06E-24	Asrgl1
Nsrp1	6.05E-29	0.317002527	Thoracic aorta	0.405	0.256	1.15E-24	Nsrp1
Mrpl15	6.06E-29	0.303306565	Thoracic aorta	0.48	0.353	1.15E-24	Mrpl15
Ssna1	6.07E-29	0.298079061	Thoracic aorta	0.507	0.403	1.15E-24	Ssna1
Ruvbl1	6.15E-29	0.303845845	Thoracic aorta	0.371	0.22	1.17E-24	Ruvbl1
Msl3	6.43E-29	0.318351634	Thoracic aorta	0.357	0.22	1.22E-24	Msl3
Dctn4	7.43E-29	0.313554327	Thoracic aorta	0.443	0.324	1.41E-24	Dctn4
Pdgfd	7.59E-29	0.267586355	Thoracic aorta	0.593	0.479	1.44E-24	Pdgfd
Idh2	7.71E-29	0.262342763	Thoracic aorta	0.625	0.547	1.47E-24	Idh2
Pde5a	8.34E-29	0.265507968	Thoracic aorta	0.605	0.506	1.58E-24	Pde5a
Emc6	8.60E-29	0.261106534	Thoracic aorta	0.567	0.467	1.64E-24	Emc6
Gid4	8.72E-29	0.291507001	Thoracic aorta	0.497	0.382	1.66E-24	Gid4
Pigyl	8.78E-29	0.2536083	Thoracic aorta	0.6	0.509	1.67E-24	Pigyl
Ncoa4	9.48E-29	0.317387739	Thoracic aorta	0.338	0.199	1.80E-24	Ncoa4
Rbbp4	1.10E-28	0.272683833	Thoracic aorta	0.574	0.459	2.10E-24	Rbbp4
Fxr2	1.36E-28	0.313339851	Thoracic aorta	0.427	0.296	2.58E-24	Fxr2
Acaa2	1.97E-28	0.309106744	Thoracic aorta	0.465	0.335	3.74E-24	Acaa2
6-Sep	1.97E-28	0.317731308	Thoracic aorta	0.418	0.286	3.74E-24	6-Sep
Aktip	2.13E-28	0.284508912	Thoracic aorta	0.541	0.433	4.06E-24	Aktip
Gnao1	2.14E-28	0.283020454	Thoracic aorta	0.321	0.173	4.07E-24	Gnao1
Acin1	2.42E-28	0.289320527	Thoracic aorta	0.548	0.448	4.60E-24	Acin1
Oard1	2.45E-28	0.304885249	Thoracic aorta	0.416	0.285	4.65E-24	Oard1
Akt1s1	2.65E-28	0.297970346	Thoracic aorta	0.465	0.348	5.03E-24	Akt1s1
Phax	2.77E-28	0.30269587	Thoracic aorta	0.48	0.352	5.26E-24	Phax
Thap3	2.77E-28	0.310259589	Thoracic aorta	0.381	0.254	5.27E-24	Thap3
Pex13	2.86E-28	0.310319252	Thoracic aorta	0.374	0.239	5.44E-24	Pex13
Cenpx1	3.14E-28	0.254404629	Thoracic aorta	0.575	0.406	5.97E-24	Cenpx
Csnk2b	3.36E-28	0.262786066	Thoracic aorta	0.614	0.532	6.38E-24	Csnk2b
Whamm	3.38E-28	0.310387328	Thoracic aorta	0.302	0.17	6.43E-24	Whamm
Slc4a3	3.81E-28	0.307307696	Thoracic aorta	0.439	0.323	7.24E-24	Slc4a3
Cbr1	4.15E-28	0.306721348	Thoracic aorta	0.375	0.23	7.89E-24	Cbr1
Arfgap2	4.38E-28	0.318616638	Thoracic aorta	0.383	0.261	8.33E-24	Arfgap2
Nhsl2	4.96E-28	0.290592793	Thoracic aorta	0.25	0.123	9.43E-24	Nhsl2
Creb3	4.98E-28	0.288868939	Thoracic aorta	0.453	0.319	9.47E-24	Creb3
Chd6	5.89E-28	0.25638829	Thoracic aorta	0.605	0.506	1.12E-23	Chd6
Ufsp2	5.92E-28	0.311605346	Thoracic aorta	0.403	0.267	1.12E-23	Ufsp2
Pth1r	6.73E-28	0.322082043	Thoracic aorta	0.361	0.234	1.28E-23	Pth1r
Sbno2	6.77E-28	0.386036399	Thoracic aorta	0.378	0.241	1.29E-23	Sbno2
Rnf146	6.82E-28	0.295019298	Thoracic aorta	0.422	0.287	1.30E-23	Rnf146
Ndufs1	7.52E-28	0.298759442	Thoracic aorta	0.407	0.272	1.43E-23	Ndufs1
Dpm2	7.57E-28	0.31370504	Thoracic aorta	0.443	0.32	1.44E-23	Dpm2
Smndc1	8.65E-28	0.297145123	Thoracic aorta	0.451	0.313	1.65E-23	Smndc1
Bcl7b	8.85E-28	0.295349712	Thoracic aorta	0.528	0.42	1.68E-23	Bcl7b
Ptprz1	9.74E-28	0.312518159	Thoracic aorta	0.556	0.431	1.85E-23	Ptprz1
Ing4	1.04E-27	0.306409615	Thoracic aorta	0.366	0.235	1.98E-23	Ing4
Napg	1.22E-27	0.297677799	Thoracic aorta	0.382	0.238	2.32E-23	Napg
Mras	1.31E-27	0.296409912	Thoracic aorta	0.295	0.16	2.49E-23	Mras
Ddx46	1.42E-27	0.300383312	Thoracic aorta	0.472	0.352	2.70E-23	Ddx46
Dmac11	1.44E-27	0.274761645	Thoracic aorta	0.489	0.32	2.74E-23	Dmac1
Mtx1	1.67E-27	0.315174219	Thoracic aorta	0.365	0.238	3.18E-23	Mtx1
Isca2	1.68E-27	0.309446069	Thoracic aorta	0.388	0.255	3.19E-23	Isca2
Gata6	1.90E-27	0.269606505	Thoracic aorta	0.61	0.507	3.61E-23	Gata6
Hdgfl31	1.92E-27	0.280423452	Thoracic aorta	0.423	0.261	3.65E-23	Hdgfl3
Chst12	1.97E-27	0.322948706	Thoracic aorta	0.381	0.264	3.75E-23	Chst12
Ccdc124	2.02E-27	0.263203187	Thoracic aorta	0.585	0.498	3.83E-23	Ccdc124
Lgr6	2.04E-27	0.257102071	Thoracic aorta	0.585	0.477	3.87E-23	Lgr6
Crybg3	2.14E-27	0.30853209	Thoracic aorta	0.273	0.148	4.06E-23	Crybg3
Mrps35	2.24E-27	0.309267669	Thoracic aorta	0.325	0.196	4.25E-23	Mrps35
Dctn1	2.24E-27	0.280146964	Thoracic aorta	0.509	0.425	4.26E-23	Dctn1
Med4	2.26E-27	0.306861179	Thoracic aorta	0.289	0.16	4.30E-23	Med4
Tmem11	2.27E-27	0.289569538	Thoracic aorta	0.429	0.299	4.31E-23	Tmem11
Mpst	2.30E-27	0.304921875	Thoracic aorta	0.376	0.243	4.38E-23	Mpst
Sart1	2.37E-27	0.312675596	Thoracic aorta	0.376	0.252	4.51E-23	Sart1
Abhd17a	2.70E-27	0.257959633	Thoracic aorta	0.554	0.453	5.13E-23	Abhd17a
Sord	2.84E-27	0.320644285	Thoracic aorta	0.334	0.211	5.39E-23	Sord
Pstk	2.89E-27	0.312526961	Thoracic aorta	0.349	0.22	5.50E-23	Pstk
Pdha1	3.14E-27	0.268400419	Thoracic aorta	0.569	0.484	5.97E-23	Pdha1
Acat1	3.77E-27	0.257597314	Thoracic aorta	0.599	0.524	7.16E-23	Acat1
Ndufa9	4.25E-27	0.275872914	Thoracic aorta	0.507	0.385	8.08E-23	Ndufa9
Itga7	4.38E-27	0.27775181	Thoracic aorta	0.53	0.435	8.32E-23	Itga7
Trabd	4.89E-27	0.313640971	Thoracic aorta	0.32	0.192	9.29E-23	Trabd
Immt	4.93E-27	0.276900838	Thoracic aorta	0.546	0.438	9.37E-23	Immt
Emc3	5.23E-27	0.273252245	Thoracic aorta	0.547	0.443	9.94E-23	Emc3
Ube2e3	5.52E-27	0.279781445	Thoracic aorta	0.54	0.434	1.05E-22	Ube2e3
Ssbp1	5.77E-27	0.285669077	Thoracic aorta	0.505	0.387	1.10E-22	Ssbp1
Pitpnb	6.02E-27	0.265062155	Thoracic aorta	0.569	0.455	1.14E-22	Pitpnb
Zfand6	6.03E-27	0.26119739	Thoracic aorta	0.588	0.503	1.15E-22	Zfand6
Otulin	8.22E-27	0.305418473	Thoracic aorta	0.325	0.195	1.56E-22	Otulin
Fam114a2	9.97E-27	0.303236241	Thoracic aorta	0.409	0.274	1.90E-22	Fam114a2
Mrpl13	1.05E-26	0.257158417	Thoracic aorta	0.571	0.479	1.99E-22	Mrpl13
Fance	1.12E-26	0.312736466	Thoracic aorta	0.335	0.215	2.13E-22	Fance
Ebna1bp2	1.14E-26	0.271105553	Thoracic aorta	0.549	0.454	2.17E-22	Ebna1bp2
Surf1	1.30E-26	0.281955013	Thoracic aorta	0.491	0.371	2.47E-22	Surf1
Hmgcs2	1.42E-26	0.331839278	Thoracic aorta	0.435	0.324	2.70E-22	Hmgcs2
Bcar3	1.45E-26	0.319586043	Thoracic aorta	0.374	0.26	2.76E-22	Bcar3
Spag7	1.50E-26	0.256529667	Thoracic aorta	0.575	0.486	2.85E-22	Spag7
Nap1l4	1.55E-26	0.269991424	Thoracic aorta	0.563	0.458	2.94E-22	Nap1l4
Rabggtb	1.64E-26	0.301086791	Thoracic aorta	0.43	0.308	3.11E-22	Rabggtb
Brd11	2.02E-26	0.288435484	Thoracic aorta	0.496	0.359	3.83E-22	Brd1
Mrto4	2.06E-26	0.291067849	Thoracic aorta	0.358	0.22	3.92E-22	Mrto4
Dap3	2.25E-26	0.28752243	Thoracic aorta	0.465	0.344	4.28E-22	Dap3
Snrpa1	2.27E-26	0.295449838	Thoracic aorta	0.404	0.27	4.32E-22	Snrpa1
Dhrs7	2.50E-26	0.296375399	Thoracic aorta	0.473	0.353	4.75E-22	Dhrs7
Rilpl1	2.56E-26	0.28529661	Thoracic aorta	0.497	0.392	4.86E-22	Rilpl1
Abt1	2.72E-26	0.299478134	Thoracic aorta	0.26	0.14	5.17E-22	Abt1
Polr2i	3.05E-26	0.279847466	Thoracic aorta	0.526	0.434	5.80E-22	Polr2i
Wdr18	3.25E-26	0.307118541	Thoracic aorta	0.334	0.205	6.17E-22	Wdr18
Irf2bpl	3.42E-26	0.2824015	Thoracic aorta	0.493	0.395	6.51E-22	Irf2bpl
Acaa1a	3.61E-26	0.270240426	Thoracic aorta	0.554	0.471	6.87E-22	Acaa1a
Ak3	3.70E-26	0.296185872	Thoracic aorta	0.513	0.409	7.03E-22	Ak3
Thap11	4.53E-26	0.300907529	Thoracic aorta	0.336	0.213	8.62E-22	Thap11
Plpbp	5.15E-26	0.279616598	Thoracic aorta	0.335	0.19	9.79E-22	Plpbp
Nrbp1	5.46E-26	0.279832647	Thoracic aorta	0.502	0.408	1.04E-21	Nrbp1
Srsf10	5.80E-26	0.254626281	Thoracic aorta	0.563	0.477	1.10E-21	Srsf10
Lsm12	5.94E-26	0.281449721	Thoracic aorta	0.502	0.371	1.13E-21	Lsm12
Sgca	6.57E-26	0.314155969	Thoracic aorta	0.33	0.21	1.25E-21	Sgca
Stk11	6.58E-26	0.252227529	Thoracic aorta	0.577	0.499	1.25E-21	Stk11
Gtpbp4	6.71E-26	0.280078253	Thoracic aorta	0.459	0.321	1.27E-21	Gtpbp4
Cdpf1	7.00E-26	0.300493801	Thoracic aorta	0.367	0.243	1.33E-21	Cdpf1
Ddx54	7.80E-26	0.301963142	Thoracic aorta	0.394	0.27	1.48E-21	Ddx54
Ufd1	1.10E-25	0.279510751	Thoracic aorta	0.333	0.191	2.09E-21	Ufd1
Zmat5	1.11E-25	0.280690749	Thoracic aorta	0.483	0.377	2.10E-21	Zmat5
Pdcd7	1.13E-25	0.29501201	Thoracic aorta	0.338	0.209	2.14E-21	Pdcd7
Mphosph10	1.14E-25	0.281960279	Thoracic aorta	0.324	0.184	2.17E-21	Mphosph10
Psmg1	1.32E-25	0.294947292	Thoracic aorta	0.332	0.201	2.50E-21	Psmg1
Gfra4	1.42E-25	0.308104669	Thoracic aorta	0.308	0.185	2.69E-21	Gfra4
Akap9	1.45E-25	0.273001029	Thoracic aorta	0.549	0.444	2.76E-21	Akap9
Bcl9l	1.61E-25	0.289107912	Thoracic aorta	0.426	0.31	3.07E-21	Bcl9l
Bicd1	1.61E-25	0.290421986	Thoracic aorta	0.409	0.266	3.07E-21	Bicd1
Ppp4r3b	1.72E-25	0.275958489	Thoracic aorta	0.378	0.228	3.26E-21	Ppp4r3b
Gtf2f1	1.76E-25	0.28867423	Thoracic aorta	0.339	0.206	3.35E-21	Gtf2f1
Ndufs8	1.77E-25	0.25233701	Thoracic aorta	0.575	0.513	3.37E-21	Ndufs8
Copb1	1.86E-25	0.253389929	Thoracic aorta	0.582	0.482	3.54E-21	Copb1
Ppp5c	1.99E-25	0.309590759	Thoracic aorta	0.371	0.254	3.78E-21	Ppp5c
Mrpl21	2.03E-25	0.279147462	Thoracic aorta	0.516	0.405	3.87E-21	Mrpl21
Fcf1	2.34E-25	0.28552107	Thoracic aorta	0.392	0.256	4.44E-21	Fcf1
Atp6v1e1	2.41E-25	0.251082647	Thoracic aorta	0.591	0.504	4.57E-21	Atp6v1e1
Acadsb	2.57E-25	0.263866055	Thoracic aorta	0.574	0.496	4.89E-21	Acadsb
Naf1	2.65E-25	0.305785228	Thoracic aorta	0.346	0.222	5.05E-21	Naf1
Ppil1	2.95E-25	0.307044831	Thoracic aorta	0.368	0.252	5.60E-21	Ppil1
Mrpl12	2.95E-25	0.270346808	Thoracic aorta	0.523	0.434	5.61E-21	Mrpl12
BC003965	2.95E-25	0.303469306	Thoracic aorta	0.382	0.261	5.61E-21	BC003965
Plin3	3.21E-25	0.273631558	Thoracic aorta	0.503	0.385	6.11E-21	Plin3
Fam53a	3.52E-25	0.294181647	Thoracic aorta	0.381	0.261	6.69E-21	Fam53a
Mterf3	3.99E-25	0.291643744	Thoracic aorta	0.309	0.184	7.59E-21	Mterf3
Rnft1	4.68E-25	0.287085272	Thoracic aorta	0.454	0.35	8.89E-21	Rnft1
Coq2	4.71E-25	0.279167776	Thoracic aorta	0.49	0.376	8.94E-21	Coq2
Atg5	4.88E-25	0.29706469	Thoracic aorta	0.323	0.195	9.29E-21	Atg5
Mxi1	5.07E-25	0.288040129	Thoracic aorta	0.301	0.174	9.64E-21	Mxi1
Setd6	5.08E-25	0.298476492	Thoracic aorta	0.292	0.17	9.65E-21	Setd6
Actl6a	5.71E-25	0.298731124	Thoracic aorta	0.364	0.241	1.09E-20	Actl6a
Mlx	5.72E-25	0.299012284	Thoracic aorta	0.342	0.213	1.09E-20	Mlx
Tyw5	6.08E-25	0.278295559	Thoracic aorta	0.284	0.157	1.15E-20	Tyw5
Afap1	6.15E-25	0.282901342	Thoracic aorta	0.498	0.398	1.17E-20	Afap1
Mpp7	7.07E-25	0.304232034	Thoracic aorta	0.336	0.217	1.34E-20	Mpp7
Nsmce3	7.19E-25	0.279576981	Thoracic aorta	0.339	0.201	1.37E-20	Nsmce3
[truncated: 429 more rows]
